# Supplementary material for: CompariPSSM: a PSSM–PSSM comparison tool for motif-binding determinant analysis
Source: Bioinformatics. 2024 Oct 29;40(11):btae644. doi: 10.1093/bioinformatics/btae644 (PMC11639669; doi:10.1093/bioinformatics/btae644)
Supplement: btae644_Supplementary_Data [file btae644_supplementary_data.zip]

Archive with 8 entries (8 files):
- Sup. Table 2 - AlphaMissense PSSMs and Conservation PSSMs vs ELM results.xlsx
- Sup. Table 6 - Motif Annotation Results.xlsx
- Sup. Table 7 - ELM dataset.xlsx
- CompariPSSM - Supplementary File 1 - Resubmission.docx
- Sup. Table 5 - Motif Specificity Clustering - LIG ELM Classes.xlsx
- Sup. Table 4 - ProP-PD vs ELM results.xlsx
- Sup. Table 1 - Metazoa Alignment Species.xlsx
- Sup. Table 3 - ProP-PD - ELM Instance Match.xlsx
