# Supplementary material for: CompariPSSM: a PSSM–PSSM comparison tool for motif-binding determinant analysis
Source: Bioinformatics. 2024 Oct 29;40(11):btae644. doi: 10.1093/bioinformatics/btae644 (PMC11639669; doi:10.1093/bioinformatics/btae644)
Supplement: btae644_Supplementary_Data [file btae644_supplementary_data.zip › Sup. Table 2 - AlphaMissense PSSMs and Conservation PSSMs vs ELM results.xlsx]

## Sheet: Legend
Table Header Legend	Details
ELM Accession	The ELM Class accession
ELM Identifier	The ELM Class name
ELM Consensus	The ELM Class motif consensus
Expected ELM Class Rank	The rank of the the comparison of the ProP-PD bait with the expected ELM Class. The rank is calculated as the ascending order of all the PSSM-PSSM p-values of a given ProP-PD bait against all ELM Classes comparisons.
Expected ELM Class PSSM-PSSM p-value	The PSSM-PSSM p-value of the comparison of the ProP-PD bait with the expected ELM Class.
Expected ELM Class Dissimilarity score	The dissimilarity score from the comparison of a given ProP-PD bait against its expected ELM Class
Best Match ELM Class	The ELM Class with the lowest PSSM-PSSM p-value from the comparison of a given ProP-PD bait against all ELM Classes.
Best Match PSSM-PSSM p-value	The lowest PSSM-PSSM p-value from the comparison of a given ProP-PD bait against all ELM Classes.
Best Match Dissimilarity score	The dissimilarity score for the lowest PSSM-PSSM p-value from the comparison of a given ProP-PD bait against all ELM Classes.
Match	If the Expected ELM Class is also the Best Match from the PSSM-PSSM comparison
Best Match significant	If the Best Match from the PSSM-PSSM comparison is also significant

## Sheet: AM vs ELM PSSMs
ELM Accession	ELM Identifier	ELM Consensus	Expected ELM Class Rank	Expected ELM Class PSSM-PSSM p-value	Expected ELM Class Dissimilarity score	Best Match ELM Class	Best Match PSSM-PSSM p-value	Best Match Dissimilarity score	Match	Best Match significant
ELME000321	CLV_C14_Caspase3-7	[DSTE][^P][^DEWHFYC]D[GSAN]	1	0.000801	0.88	CLV_C14_Caspase3-7	0.000801	0.88	TRUE	TRUE
ELME000101	CLV_PCSK_FUR_1	R.[RK]R.	2	0.000883	0.89	LIG_TYR_ITSM	0.000407	0.85	FALSE	TRUE
ELME000100	CLV_PCSK_PC1ET2_1	KR.	65	0.296	0.94	TRG_NLS_MonoCore_2	0.0112	0.89	FALSE	FALSE
ELME000146	CLV_PCSK_SKI1_1	[RK].[AILMFV][LTKF].	1	3.15e-05	0.89	CLV_PCSK_SKI1_1	3.15e-05	0.89	TRUE	TRUE
ELME000331	CLV_Separin_Metazoa	E[IMPVL][MLVP]R.	1	0.000136	0.9	CLV_Separin_Metazoa	0.000136	0.9	TRUE	TRUE
ELME000192	CLV_TASPASE1	Q[MLVI]DG..[DE]	1	1.67e-10	0.82	CLV_TASPASE1	1.67e-10	0.82	TRUE	TRUE
ELME000231	DEG_APCC_DBOX_1	.R..L..[LIVM].	1	5.42e-06	0.72	DEG_APCC_DBOX_1	5.42e-06	0.72	TRUE	TRUE
ELME000232	DEG_APCC_KENBOX_2	.KEN.	1	0.000667	0.89	DEG_APCC_KENBOX_2	0.000667	0.89	TRUE	TRUE
ELME000342	DEG_APCC_TPR_1	.[ILM]R$	1	0.000922	0.7	DEG_APCC_TPR_1	0.000922	0.7	TRUE	TRUE
ELME000426	DEG_COP1_1	[STDE]{1,3}.{0,2}[TSDE].{2,3}VP[STDE]G{0,1}[FLIMVYPA]	1	1.47e-07	0.66	DEG_COP1_1	1.47e-07	0.66	TRUE	TRUE
ELME000323	DEG_CRL4_CDT2_1	[NQ]{0,1}..[ILMV][ST][DEN][FY][FY].{2,3}[KR]{2,3}[^DE]	1	1.75e-11	0.65	DEG_CRL4_CDT2_1	1.75e-11	0.65	TRUE	TRUE
ELME000390	DEG_Kelch_Keap1_1	[DNS].[DES][TNS]GE	1	7.05e-07	0.85	DEG_Kelch_Keap1_1	7.05e-07	0.85	TRUE	TRUE
ELME000392	DEG_Kelch_KLHL3_1	E.EE.E[AV]DQH	1	1.8e-07	0.9	DEG_Kelch_KLHL3_1	1.8e-07	0.9	TRUE	TRUE
ELME000184	DEG_MDM2_SWIB_1	F[^P]{3}W[^P]{2,3}[VIL]	1	3.58e-07	0.87	DEG_MDM2_SWIB_1	3.58e-07	0.87	TRUE	TRUE
ELME000248	DEG_ODPH_VHL_1	[IL]A(P).{6,8}[FLIVM].[FLIVM]	1	9.43e-12	0.77	DEG_ODPH_VHL_1	9.43e-12	0.77	TRUE	TRUE
ELME000289	DEG_SCF_FBW7_1	[LIVMP].{0,2}(T)P..([ST])	1	1.78e-05	0.79	DEG_SCF_FBW7_1	1.78e-05	0.79	TRUE	TRUE
ELME000292	DEG_SCF_FBW7_2	[LIVMP].{0,2}(T)P..E	1	1.86e-05	0.9	DEG_SCF_FBW7_2	1.86e-05	0.9	TRUE	TRUE
ELME000512	DEG_SCF_FBXO31_1	D[LVIM].[DAEN][VILM][^P][ILF]$	1	1.52e-07	0.82	DEG_SCF_FBXO31_1	1.52e-07	0.82	TRUE	TRUE
ELME000322	DEG_SCF_SKP2-CKS1_1	..[DE].(T)P.K	1	2.29e-06	0.93	DEG_SCF_SKP2-CKS1_1	2.29e-06	0.93	TRUE	TRUE
ELME000269	DEG_SCF_TRCP1_1	D(S)G.{2,3}([ST])	1	7.4e-06	0.83	DEG_SCF_TRCP1_1	7.4e-06	0.83	TRUE	TRUE
ELME000241	DEG_SIAH_1	.P.A.V.P[^P]	1	1.45e-05	0.89	DEG_SIAH_1	1.45e-05	0.89	TRUE	TRUE
ELME000388	DEG_SPOP_SBC_1	[AVP].[ST][ST][ST]	1	0.000114	0.9	DEG_SPOP_SBC_1	0.000114	0.9	TRUE	TRUE
ELME000304	DOC_AGCK_PIF_1	F..[FWY][ST][FY]	1	2.25e-08	0.65	DOC_AGCK_PIF_1	2.25e-08	0.65	TRUE	TRUE
ELME000308	DOC_AGCK_PIF_2	F..[FWY][DE][FY]	1	2.17e-08	0.75	DOC_AGCK_PIF_2	2.17e-08	0.75	TRUE	TRUE
ELME000310	DOC_AGCK_PIF_3	F..F$	1	8.63e-05	0.68	DOC_AGCK_PIF_3	8.63e-05	0.68	TRUE	TRUE
ELME000097	DOC_ANK_TNKS_1	.R..[PGAV][DEIP]G.	1	3.38e-07	0.85	DOC_ANK_TNKS_1	3.38e-07	0.85	TRUE	TRUE
ELME000486	DOC_CYCLIN_D_Helix_1	[FLV][^P][^P][KR]L[^P][^P][LMIV][^P][^P][^P]R	1	5.72e-10	0.83	DOC_CYCLIN_D_Helix_1	5.72e-10	0.83	TRUE	TRUE
ELME000106	DOC_CYCLIN_RxL_1	(.|([KRH].{0,3}))[^EDWNSG][^D][RK][^D]L.{0,1}[FL].{0,3}[EDST]	1	2.81e-06	0.73	DOC_CYCLIN_RxL_1	2.81e-06	0.73	TRUE	TRUE
ELME000386	DOC_GSK3_Axin_1	V[ED]P[^P][RK]FA[^P]ELI[^P]RLE[^P][VIL]	1	7.64e-12	0.9	DOC_GSK3_Axin_1	7.64e-12	0.9	TRUE	TRUE
ELME000433	DOC_MAPK_DCC_7	[RK].{2,4}[LIVP]P.[LIV].[LIVMF]|[RK].{2,4}[LIVP].P[LIV].[LIVMF]	1	9.9e-08	0.82	DOC_MAPK_DCC_7	9.9e-08	0.82	TRUE	TRUE
ELME000234	DOC_MAPK_FxFP_2	F.[FY]P	1	3.29e-07	0.53	DOC_MAPK_FxFP_2	3.29e-07	0.53	TRUE	TRUE
ELME000233	DOC_MAPK_gen_1	[KR]{0,2}[KR].{0,2}[KR].{2,4}[ILVM].[ILVF]	1	2.2e-05	0.58	DOC_MAPK_gen_1	2.2e-05	0.58	TRUE	TRUE
ELME000434	DOC_MAPK_HePTP_8	([LIV][^P][^P][RK]....[LIVMP].[LIV].[LIVMF])|([LIV][^P][^P][RK][RK]G.{4,7}[LIVMP].[LIV].[LIVMF])	1	2.14e-09	0.81	DOC_MAPK_HePTP_8	2.14e-09	0.81	TRUE	TRUE
ELME000422	DOC_MAPK_JIP1_4	[RK]P[^P][^P]L.[LIVMF]	1	4.23e-05	0.85	DOC_MAPK_JIP1_4	4.23e-05	0.85	TRUE	TRUE
ELME000432	DOC_MAPK_MEF2A_6	[RK].{2,4}[LIVMP].[LIV].[LIVMF]	1	5.15e-07	0.84	DOC_MAPK_MEF2A_6	5.15e-07	0.84	TRUE	TRUE
ELME000423	DOC_MAPK_NFAT4_5	[RK][^P][^P][LIM].L.[LIVMF].	1	2.6e-05	0.86	DOC_MAPK_NFAT4_5	2.6e-05	0.86	TRUE	TRUE
ELME000411	DOC_MAPK_RevD_3	[LIVMPFA].[LIV].{1,2}[LIVMP].{4,6}[LIV]..[RK][RK]	1	3.18e-10	0.76	DOC_MAPK_RevD_3	3.18e-10	0.76	TRUE	TRUE
ELME000530	DOC_MIT_MIM_1	((F[^P][^P])|([DE].{0,2}))L[^P][^P]R[FL][^P][^P]L[KR]{0,2}	1	8.08e-10	0.69	DOC_MIT_MIM_1	8.08e-10	0.69	TRUE	TRUE
ELME000320	DOC_PIKK_1	[DEN][DEN].{2,3}[ILMVA][DEN][DEN]L	1	1.47e-06	0.85	DOC_PIKK_1	1.47e-06	0.85	TRUE	TRUE
ELME000374	DOC_PP1_MyPhoNE_1	R[^P][DEQ]Q[VIL]([RK][^P]|[^P][RK])[YW]	1	4.52e-11	0.69	DOC_PP1_MyPhoNE_1	4.52e-11	0.69	TRUE	TRUE
ELME000137	DOC_PP1_RVXF_1	..[RK].{0,1}[VIL][^P][FW].	1	1.39e-06	0.63	DOC_PP1_RVXF_1	1.39e-06	0.63	TRUE	TRUE
ELME000360	DOC_PP1_SILK_1	.[GS]IL[KR][^DE]	1	3.36e-06	0.58	DOC_PP1_SILK_1	3.36e-06	0.58	TRUE	TRUE
ELME000425	DOC_PP2A_B56_1	([LMFYWIC]..I.E)|(L..[IVLWC].E).	1	9.07e-06	0.78	DOC_PP2A_B56_1	9.07e-06	0.78	TRUE	TRUE
ELME000367	DOC_PP2B_LxvP_1	L.[LIVAPM]P	1	0.000178	0.76	DOC_PP2B_LxvP_1	0.000178	0.76	TRUE	TRUE
ELME000237	DOC_PP2B_PxIxI_1	.P[^P]I[^P][IV][^P]	1	1.75e-07	0.49	DOC_PP2B_PxIxI_1	1.75e-07	0.49	TRUE	TRUE
ELME000477	DOC_PP4_FxxP_1	F..P	1	2.14e-05	0.87	DOC_PP4_FxxP_1	2.14e-05	0.87	TRUE	TRUE
ELME000476	DOC_PP4_MxPP_1	M.PP	1	1.59e-06	0.93	DOC_PP4_MxPP_1	1.59e-06	0.93	TRUE	TRUE
ELME000300	DOC_SPAK_OSR1_1	RF[^P][IV].	1	3.1e-07	0.78	DOC_SPAK_OSR1_1	3.1e-07	0.78	TRUE	TRUE
ELME000239	DOC_USP7_MATH_1	[PA][^P][^FYWIL]S[^P]	1	0.00072	0.91	DOC_USP7_MATH_1	0.00072	0.91	TRUE	TRUE
ELME000394	DOC_USP7_UBL2_3	K...K	1	1.67e-05	0.85	DOC_USP7_UBL2_3	1.67e-05	0.85	TRUE	TRUE
ELME000246	DOC_WD40_RPTOR_TOS_1	F[EDQS][MILV][ED][MILV]((.{0,1}[ED])|($))	1	8.03e-08	0.84	DOC_WD40_RPTOR_TOS_1	8.03e-08	0.84	TRUE	TRUE
ELME000136	DOC_WW_Pin1_4	...([ST])P.	2	0.00666	0.84	MOD_ProDKin_1	0.00381	0.84	FALSE	FALSE
ELME000417	LIG_14-3-3_CanoR_1	R[^DE]{0,2}[^DEPG]([ST])(([FWYLMV].)|([^PRIKGN]P)|([^PRIKGN].{2,4}[VILMFWYP]))	1	3.47e-05	0.73	LIG_14-3-3_CanoR_1	3.47e-05	0.73	TRUE	TRUE
ELME000418	LIG_14-3-3_CterR_2	R[^DE]{0,2}[^DEPG]([ST])[^P]{0,1}$	1	8.21e-05	0.88	LIG_14-3-3_CterR_2	8.21e-05	0.88	TRUE	TRUE
ELME000515	LIG_ActinCP_CPI_1	L.(([H].[TQVG])|([SC].N)|(D.R))..R[PAVT][KRHM][^DEN].{1,5}((R.)|(.[RK]))..[PAS][^P]	1	2.77e-10	0.66	LIG_ActinCP_CPI_1	2.77e-10	0.66	TRUE	TRUE
ELME000516	LIG_ActinCP_TwfCPI_2	F.[KR]P..[PAS].{0,3}[RK]	1	5.16e-08	0.87	LIG_ActinCP_TwfCPI_2	5.16e-08	0.87	TRUE	TRUE
ELME000314	LIG_Actin_RPEL_3	[IL]..[^P][^P][^P][^P]R.....[IL]..[^P][^P][ILV][ILM]	1	2.29e-18	0.5	LIG_Actin_RPEL_3	2.29e-18	0.5	TRUE	TRUE
ELME000311	LIG_Actin_WH2_1	R..[ILVMF][ILMVF][^P][^P][ILVM].{4,7}L(([KR].)|(NK))[VATI]	1	4.03e-12	0.7	LIG_Actin_WH2_1	4.03e-12	0.7	TRUE	TRUE
ELME000313	LIG_Actin_WH2_2	[^R]..((.[ILMVF])|([ILMVF].))[^P][^P][ILVM].{4,7}L(([KR].)|(NK))[VATIGS]	2	4.51e-07	0.6	LIG_Actin_WH2_1	4.16e-08	0.81	FALSE	TRUE
ELME000412	LIG_ANK_PxLPxL_1	P.LP.[IL].{1,3}[VLF]	1	1.32e-07	0.75	LIG_ANK_PxLPxL_1	1.32e-07	0.75	TRUE	TRUE
ELME000124	LIG_AP2alpha_1	F.D.F	1	1.6e-07	0.78	LIG_AP2alpha_1	1.6e-07	0.78	TRUE	TRUE
ELME000190	LIG_AP2alpha_2	DP[FW]	1	0.000259	0.9	LIG_AP2alpha_2	0.000259	0.9	TRUE	TRUE
ELME000435	LIG_APCC_ABBA_1	[ILVMF].[ILMVP][FHY].[DE]	1	1.89e-06	0.73	LIG_APCC_ABBA_1	1.89e-06	0.73	TRUE	TRUE
ELME000348	LIG_APCC_Cbox_1	[DE]R[YFH][ILFVM][PAG].R	1	4.51e-09	0.93	LIG_APCC_Cbox_1	4.51e-09	0.93	TRUE	TRUE
ELME000107	LIG_AP_GAE_1	[DE][DES][DEGAS]F[SGAD][DEAP][LVIMFD]	1	2e-06	0.86	LIG_AP_GAE_1	2e-06	0.86	TRUE	TRUE
ELME000468	LIG_ARL_BART_1	^..LL[^P]IL[^P][^P][LM]	1	3.58e-09	0.83	LIG_ARL_BART_1	3.58e-09	0.83	TRUE	TRUE
ELME000427	LIG_BH_BH3_1	....[LIFVYMTE][ASGC][^P]{2}L[^P]{2}[IVMTL][GACS][D][^P][FVLMI].	1	3.33e-09	0.65	LIG_BH_BH3_1	3.33e-09	0.65	TRUE	TRUE
ELME000287	LIG_BIR_III_2	DA.P.	1	0.000173	0.92	LIG_BIR_III_2	0.000173	0.92	TRUE	TRUE
ELME000197	LIG_BRCT_BRCA1_1	.(S)..F	1	0.000289	0.9	LIG_BRCT_BRCA1_1	0.000289	0.9	TRUE	TRUE
ELME000134	LIG_CaM_IQ_9	[ACLIVTM][^P][^P][ILVMFCT]Q[^P][^P][^P][RK][^P]{4,5}[RKQ][^P][^P]	1	3.16e-12	0.67	LIG_CaM_IQ_9	3.16e-12	0.67	TRUE	TRUE
ELME000357	LIG_CaMK_CASK_1	((SP)|([ED].{0,1}))[IV]W[IVL].R	1	1.04e-07	0.88	LIG_CaMK_CASK_1	1.04e-07	0.88	TRUE	TRUE
ELME000236	LIG_CAP-Gly_1	[ED].{0,2}[ED].{0,2}[EDQ].{0,1}[YF]$	1	5.52e-05	0.86	LIG_CAP-Gly_1	5.52e-05	0.86	TRUE	TRUE
ELME000047	LIG_Clathr_ClatBox_1	L[IVLMF].[IVLMF][DE]	1	4.56e-06	0.84	LIG_Clathr_ClatBox_1	4.56e-06	0.84	TRUE	TRUE
ELME000186	LIG_Clathr_ClatBox_2	.[NP]W[DES].W	1	1.06e-08	0.89	LIG_Clathr_ClatBox_2	1.06e-08	0.89	TRUE	TRUE
ELME000375	LIG_CNOT1_NIM_1	[FY][^P].[WFY][^P]DY..L	1	1.1e-10	0.69	LIG_CNOT1_NIM_1	1.1e-10	0.69	TRUE	TRUE
ELME000046	LIG_CORNRBOX	L[^P]{2,2}[HI]I[^P]{2,2}[IAV][IL]	1	1.38e-14	0.65	LIG_CORNRBOX	1.38e-14	0.65	TRUE	TRUE
ELME000410	LIG_CSL_BTD_1	[AFILMPTVW]W[FHILMPSTVW]P	1	3.94e-07	0.78	LIG_CSL_BTD_1	3.94e-07	0.78	TRUE	TRUE
ELME000098	LIG_CtBP_PxDLS_1	(P[LVIPME][DENS][LM][VASTRG])|(G[LVIPME][DENS][LM][VASTRG]((K)|(.[KR])))	1	3.06e-06	0.83	LIG_CtBP_PxDLS_1	3.06e-06	0.83	TRUE	TRUE
ELME000396	LIG_DCNL_PONY_1	^M[MIL].[MIL]	1	2.99e-06	0.86	LIG_DCNL_PONY_1	2.99e-06	0.86	TRUE	TRUE
ELME000500	LIG_DLG_GKlike_1	(R..(S)[YFLM][^P][^P][L])|(R..(S)[YFLM][^P][^P][ASG][LMVIQT])	1	4.37e-08	0.77	LIG_DLG_GKlike_1	4.37e-08	0.77	TRUE	TRUE
ELME000121	LIG_Dynein_DLC8_1	[^P].[KR].TQT	1	6.66e-07	0.79	LIG_Dynein_DLC8_1	6.66e-07	0.79	TRUE	TRUE
ELME000338	LIG_EABR_CEP55_1	.A.GPP.{2,3}Y.	1	4.51e-07	0.9	LIG_EABR_CEP55_1	4.51e-07	0.9	TRUE	TRUE
ELME000372	LIG_EF_ALG2_ABM_1	P[PG]{0,1}YP.{1,6}Y[QS]{0,1}P	1	3.76e-05	0.91	LIG_EF_ALG2_ABM_1	3.76e-05	0.91	TRUE	TRUE
ELME000373	LIG_EF_ALG2_ABM_2	P.P.{0,1}GF	1	1.42e-05	0.92	LIG_EF_ALG2_ABM_2	1.42e-05	0.92	TRUE	TRUE
ELME000056	LIG_EH_1	.NPF.	1	0.000106	0.85	LIG_EH_1	0.000106	0.85	TRUE	TRUE
ELME000148	LIG_EH1_1	.[FYH].[IVM][^WFYP][^WFYP][ILM][ILMV].	1	2.58e-09	0.69	LIG_EH1_1	2.58e-09	0.69	TRUE	TRUE
ELME000317	LIG_eIF4E_1	Y....L[VILMF]	1	3.19e-07	0.68	LIG_eIF4E_1	3.19e-07	0.68	TRUE	TRUE
ELME000057	LIG_EVH1_1	([FYWL]P.PP)|([FYWL]PP[ALIVTFY]P)	1	8.24e-05	0.89	LIG_EVH1_1	8.24e-05	0.89	TRUE	TRUE
ELME000058	LIG_EVH1_2	PP..F	1	7.41e-06	0.84	LIG_EVH1_2	7.41e-06	0.84	TRUE	TRUE
ELME000315	LIG_EVH1_3	[FY].[FW].....[LMVIF]P.P[DE]	1	2.79e-12	0.89	LIG_EVH1_3	2.79e-12	0.89	TRUE	TRUE
ELME000125	LIG_FAT_LD_1	[LV][DE][^P][LM][LM][^P][^P]L[^P]	1	1.45e-09	0.66	LIG_FAT_LD_1	1.45e-09	0.66	TRUE	TRUE
ELME000052	LIG_FHA_1	..(T)..[ILV].	5	0.0112	0.91	LIG_SUMO_SIM_anti_2	0.0019	1	FALSE	FALSE
ELME000220	LIG_FHA_2	..(T)..[DE].	4	0.00925	0.89	DEG_SPOP_SBC_1	0.00212	0.94	FALSE	FALSE
ELME000452	LIG_FXI_DFP_1	[FYWHIL].DF[PD]	1	0.000217	0.93	LIG_FXI_DFP_1	0.000217	0.93	TRUE	TRUE
ELME000398	LIG_FZD_DVL_PDZ	W.{0,1}[VIL].[ST].KA{0,1}T...W	1	5.08e-13	0.65	LIG_FZD_DVL_PDZ	5.08e-13	0.65	TRUE	TRUE
ELME000409	LIG_G3BP_FGDF_1	[FYLIMV].FG[DES]F	1	5.26e-05	0.81	LIG_G3BP_FGDF_1	5.26e-05	0.81	TRUE	TRUE
ELME000441	LIG_GBD_Chelix_1	[ILV][VA][^P][^P][LI][^P][^P][^P][LM]	1	2.45e-07	0.67	LIG_GBD_Chelix_1	2.45e-07	0.67	TRUE	TRUE
ELME000255	LIG_GLEBS_BUB3_1	[EN][FYLW][NSQ].EE[ILMVF][^P][LIVMFA]	1	7.89e-09	0.77	LIG_GLEBS_BUB3_1	7.89e-09	0.77	TRUE	TRUE
ELME000407	LIG_GSK3_LRP6_1	(([CP]PP)|(PP[TP]))[ST]P[^P][TS]{0,1}	1	6.22e-06	0.61	LIG_GSK3_LRP6_1	6.22e-06	0.61	TRUE	TRUE
ELME000116	LIG_GYF	[QHR].{0,1}P[PL]PP[GS]H[RH]	1	6.78e-08	0.93	LIG_GYF	6.78e-08	0.93	TRUE	TRUE
ELME000302	LIG_HCF-1_HBM_1	[DE]H.Y	1	2.73e-07	0.75	LIG_HCF-1_HBM_1	2.73e-07	0.75	TRUE	TRUE
ELME000170	LIG_HOMEOBOX	[FY][DEP]WM	1	1.27e-09	0.6	LIG_HOMEOBOX	1.27e-09	0.6	TRUE	TRUE
ELME000141	LIG_HP1_1	P[MVLIRWY]V[MVLIAS][LM]	1	2.36e-06	0.84	LIG_HP1_1	2.36e-06	0.84	TRUE	TRUE
ELME000446	LIG_IBAR_NPY_1	NPY	1	0.000318	0.91	LIG_IBAR_NPY_1	0.000318	0.91	TRUE	TRUE
ELME000316	LIG_Integrin_isoDGR_2	NGR	1	7.15e-07	0.91	LIG_Integrin_isoDGR_2	7.15e-07	0.91	TRUE	TRUE
ELME000094	LIG_Integrin_RGD_1	RGD	1	1.9e-05	0.86	LIG_Integrin_RGD_1	1.9e-05	0.86	TRUE	TRUE
ELME000514	LIG_Integrin_RGD_TGFB_3	RGDL[^P][^P][LI]	1	1.43e-06	0.9	LIG_Integrin_RGD_TGFB_3	1.43e-06	0.9	TRUE	TRUE
ELME000408	LIG_KLC1_WD_1	[LMTAFSRI][^KRG]W[DE].{3,5}[LIVMFPA]	1	2.53e-08	0.68	LIG_KLC1_WD_1	2.53e-08	0.68	TRUE	TRUE
ELME000484	LIG_KLC1_Yacidic_2	[ED].{0,1}[IYVLMTF]Y[LIV][DE]	1	2.32e-07	0.56	LIG_KLC1_Yacidic_2	2.32e-07	0.56	TRUE	TRUE
ELME000368	LIG_LIR_Gen_1	[EDST].{0,2}[WFY][^RKPGWFY][^PG][ILVFM]((.{0,4}[PLAFIVMY])|($)|(.{0,3}[ED]))	1	3.55e-06	0.48	LIG_LIR_Gen_1	3.55e-06	0.48	TRUE	TRUE
ELME000397	LIG_LRP6_Inhibitor_1	([VILA]..N.I[RK])|([VILA].PN.IG.{0,6}[RK])	1	2.76e-05	0.92	LIG_LRP6_Inhibitor_1	2.76e-05	0.92	TRUE	TRUE
ELME000492	LIG_LSD1_SNAG_1	^M{0,1}PR.FLV[KR]K{0,1}.	1	2.36e-07	0.89	LIG_LSD1_SNAG_1	2.36e-07	0.89	TRUE	TRUE
ELME000294	LIG_LYPXL_S_1	[ILVMF]YP.[ILVMF]	1	9.22e-05	0.81	LIG_LYPXL_S_1	9.22e-05	0.81	TRUE	TRUE
ELME000167	LIG_MAD2	[KR][IV][LV].....P	1	8.88e-07	0.74	LIG_MAD2	8.88e-07	0.74	TRUE	TRUE
ELME000460	LIG_MLH1_MIPbox_1	.S.[FY][F]	1	7.62e-05	0.84	LIG_MLH1_MIPbox_1	7.62e-05	0.84	TRUE	TRUE
ELME000145	LIG_MYND_1	P.L.P	1	4.31e-06	0.73	LIG_MYND_1	4.31e-06	0.73	TRUE	TRUE
ELME000341	LIG_MYND_3	[LMV]P.LE	1	2.52e-06	0.93	LIG_MYND_3	2.52e-06	0.93	TRUE	TRUE
ELME000346	LIG_NBox_RRM_1	F..A[ILV]..A..[ILV]	1	3.11e-17	0.77	LIG_NBox_RRM_1	3.11e-17	0.77	TRUE	TRUE
ELME000045	LIG_NRBOX	[^P]L[^P][^P]LL[^P]	1	1.09e-05	0.65	LIG_NRBOX	1.09e-05	0.65	TRUE	TRUE
ELME000493	LIG_NRP_CendR_1	[RK].{0,2}R$	1	0.000124	0.7	LIG_NRP_CendR_1	0.000124	0.7	TRUE	TRUE
ELME000326	LIG_OCRL_FandH_1	.F[^P][^P][KRIL]H[^P][^P][YLMFH][^P]...	1	2.79e-08	0.85	LIG_OCRL_FandH_1	2.79e-08	0.85	TRUE	TRUE
ELME000303	LIG_PAM2_1	..[LFP][NS][PIVTAFL].A..(([FY].[PYLF])|(W..)).	1	6.76e-10	0.73	LIG_PAM2_1	6.76e-10	0.73	TRUE	TRUE
ELME000339	LIG_PAM2_2	((WPP)|([FL][PV][APQ]))EF.PG.PWKG.	1	2.85e-15	0.74	LIG_PAM2_2	2.85e-15	0.74	TRUE	TRUE
ELME000475	LIG_PCNA_APIM_2	[MLIV].[KR][FY][MLIVF][LIV][KR]	1	1.26e-05	0.94	LIG_PCNA_APIM_2	1.26e-05	0.94	TRUE	TRUE
ELME000140	LIG_PCNA_PIPBox_1	[QM].[^FHWY][LIVM][^P][^PFWYMLIV](([FYHL][FYW])|([FYH][FYWL]))..	1	1.83e-06	0.85	LIG_PCNA_PIPBox_1	1.83e-06	0.85	TRUE	TRUE
ELME000483	LIG_PCNA_TLS_4	[KR]..[ILM](([DE][^P][FY][FLI])|([G][^P][FY][FLI].{0,1}[KR]))	1	6.38e-06	0.93	LIG_PCNA_TLS_4	6.38e-06	0.93	TRUE	TRUE
ELME000086	LIG_PDZ_Class_1	...[ST].[ACVILF]$	1	0.000514	0.78	LIG_PDZ_Class_1	0.000514	0.78	TRUE	TRUE
ELME000091	LIG_PDZ_Class_2	...[VLIFY].[ACVILF]$	1	4.09e-08	0.57	LIG_PDZ_Class_2	4.09e-08	0.57	TRUE	TRUE
ELME000451	LIG_PDZ_Wminus1_1	.W[ACGILV]$	1	2.81e-05	0.62	LIG_PDZ_Wminus1_1	2.81e-05	0.62	TRUE	TRUE
ELME000080	LIG_Pex14_1	W...[FY]	1	2.69e-06	0.65	LIG_Pex14_1	2.69e-06	0.65	TRUE	TRUE
ELME000328	LIG_Pex14_2	F...[WF]	1	1.59e-05	0.92	LIG_Pex14_2	1.59e-05	0.92	TRUE	TRUE
ELME000445	LIG_PROFILIN_1	PPP[PA]P((P[LGP])|([LG]P))	1	3.02e-05	0.9	LIG_PROFILIN_1	3.02e-05	0.9	TRUE	TRUE
ELME000099	LIG_PTAP_UEV_1	.P[TS]AP.	1	0.000232	0.89	LIG_PTAP_UEV_1	0.000232	0.89	TRUE	TRUE
ELME000122	LIG_PTB_Apo_2	(.[^P].NP.[FY].)|(.[ILVMFY].N..[FY].)	1	1.34e-07	0.75	LIG_PTB_Apo_2	1.34e-07	0.75	TRUE	TRUE
ELME000095	LIG_PTB_Phospho_1	(.[^P].NP.(Y))|(.[ILVMFY].N..(Y))	1	1.07e-06	0.74	LIG_PTB_Phospho_1	1.07e-06	0.74	TRUE	TRUE
ELME000007	LIG_Rb_LxCxE_1	([DEST]|^).{0,4}[LI].C.E.{1,4}[FLMIVAWPHY].{0,8}([DEST]|$)	1	1.53e-05	0.82	LIG_Rb_LxCxE_1	1.53e-05	0.82	TRUE	TRUE
ELME000301	LIG_Rb_pABgroove_1	..[LIMV]..[LM][FY]D.	1	2.28e-06	0.88	LIG_Rb_pABgroove_1	2.28e-06	0.88	TRUE	TRUE
ELME000450	LIG_REV1ctd_RIR_1	..FF[^P]{0,2}[KR]{1,2}[^P]{0,4}	1	3.33e-05	0.87	LIG_REV1ctd_RIR_1	3.33e-05	0.87	TRUE	TRUE
ELME000379	LIG_RPA_C_Vert	[KRS]I[^P][^P][NK][KR][^P][^P]A[^P][^P][RKL][RKL][^P][^P][RK]	1	1.31e-11	0.91	LIG_RPA_C_Vert	1.31e-11	0.91	TRUE	TRUE
ELME000420	LIG_Rrp6Rrp47_Mtr4_1	[ED]LF[^P][VC]F.{0,1}[ED]	1	6.59e-08	0.85	LIG_Rrp6Rrp47_Mtr4_1	6.59e-08	0.85	TRUE	TRUE
ELME000458	LIG_SH2_CRK	(Y)[^EPILVFYW][^HDEW][PLIV][^DEW]	1	0.000186	0.84	LIG_SH2_CRK	0.000186	0.84	TRUE	TRUE
ELME000084	LIG_SH2_GRB2like	(Y)([EDST]|[MLIVAFYHQW])N.	1	8.57e-06	0.86	LIG_SH2_GRB2like	8.57e-06	0.86	TRUE	TRUE
ELME000474	LIG_SH2_NCK_1	(Y)[DESTNA][^GWFY][VPAI][DENQSTAGYFP]	1	3.18e-06	0.75	LIG_SH2_NCK_1	3.18e-06	0.75	TRUE	TRUE
ELME000081	LIG_SH2_SRC	(Y)[QDEVAIL][DENPYHI][IPVGAHS]	2	8.83e-07	0.62	MOD_TYR_CSK	4.42e-07	0.62	FALSE	TRUE
ELME000465	LIG_SH2_STAP1	(Y)[DESTA][^GP][^GP][ILVFMWYA]	1	0.000124	0.85	LIG_SH2_STAP1	0.000124	0.85	TRUE	TRUE
ELME000163	LIG_SH2_STAT3	(Y)..Q	1	0.000424	0.94	LIG_SH2_STAT3	0.000424	0.94	TRUE	TRUE
ELME000182	LIG_SH2_STAT5	(Y)[VLTFIC]..	1	2.2e-05	0.88	LIG_SH2_STAT5	2.2e-05	0.88	TRUE	TRUE
ELME000005	LIG_SH3_1	[RKY]..P..P	1	8.85e-07	0.77	LIG_SH3_1	8.85e-07	0.77	TRUE	TRUE
ELME000006	LIG_SH3_2	P..P.[KR]	1	4.15e-06	0.75	LIG_SH3_2	4.15e-06	0.75	TRUE	TRUE
ELME000155	LIG_SH3_3	...[PV]..P	3	8.2e-05	0.86	LIG_WW_2	7e-05	0.94	FALSE	TRUE
ELME000156	LIG_SH3_4	KP..[QK]...	1	3.03e-06	0.87	LIG_SH3_4	3.03e-06	0.87	TRUE	TRUE
ELME000157	LIG_SH3_5	P..DY	1	2.4e-06	0.89	LIG_SH3_5	2.4e-06	0.89	TRUE	TRUE
ELME000501	LIG_SH3_CIN85_PxpxPR_1	P.[AP].PR	1	1.42e-05	0.89	LIG_SH3_CIN85_PxpxPR_1	1.42e-05	0.89	TRUE	TRUE
ELME000021	LIG_Sin3_1	[LIV]..[LM]L.AA.[FY][LI]	1	2.11e-12	0.77	LIG_Sin3_1	2.11e-12	0.77	TRUE	TRUE
ELME000022	LIG_Sin3_2	[FHYM].A[AV].[VAC]L[MV].[MI]	1	1.18e-10	0.85	LIG_Sin3_2	1.18e-10	0.85	TRUE	TRUE
ELME000041	LIG_Sin3_3	[FA].[LA][LV][LVI]..[AM]	1	2.14e-06	0.64	LIG_Sin3_3	2.14e-06	0.64	TRUE	TRUE
ELME000327	LIG_SPRY_1	[ED][LIV]NNN[^P]	1	0.000482	0.92	LIG_SPRY_1	0.000482	0.92	TRUE	TRUE
ELME000359	LIG_SUFU_1	[SV][CY]GH[LIF][LAST][GAIV].	1	2.49e-08	0.8	LIG_SUFU_1	2.49e-08	0.8	TRUE	TRUE
ELME000335	LIG_SUMO_SIM_anti_2	[DEST]{1,10}.{0,1}[VIL][DESTVILMA][VIL][VILM].[DEST]{0,5}	1	2.89e-08	0.71	LIG_SUMO_SIM_anti_2	2.89e-08	0.71	TRUE	TRUE
ELME000333	LIG_SUMO_SIM_par_1	[DEST]{0,5}.[VILPTM][VIL][DESTVILMA][VIL].{0,1}[DEST]{1,10}	1	1.44e-07	0.57	LIG_SUMO_SIM_par_1	1.44e-07	0.57	TRUE	TRUE
ELME000254	LIG_SxIP_EBH_1	([KR][^ED]{0,5}[ST].IP[^ED]{5,5})|([^ED]{5,5}[ST].IP[^ED]{0,5}[KR])	1	2.27e-06	0.78	LIG_SxIP_EBH_1	2.27e-06	0.78	TRUE	TRUE
ELME000130	LIG_TPR	EEVD$	1	2.28e-07	0.8	LIG_TPR	2.28e-07	0.8	TRUE	TRUE
ELME000117	LIG_TRAF2_1	[PSAT].[QE]E	1	4.94e-05	0.77	LIG_TRAF2_1	4.94e-05	0.77	TRUE	TRUE
ELME000531	LIG_TRAF4_MATH_1	RL[^P].R	1	0.000119	0.94	LIG_TRAF4_MATH_1	0.000119	0.94	TRUE	TRUE
ELME000133	LIG_TRAF6_MATH_1	..P[^P]E[^P].[FYWHDE].	1	0.0002	0.9	LIG_TRAF6_MATH_1	0.0002	0.9	TRUE	TRUE
ELME000249	LIG_TRFH_1	[FY].L.P	1	1.44e-05	0.9	LIG_TRFH_1	1.44e-05	0.9	TRUE	TRUE
ELME000017	LIG_TYR_ITAM	[DEN]..(Y)..[LI].{6,12}(Y)..[LI]	1	2.11e-13	0.71	LIG_TYR_ITAM	2.11e-13	0.71	TRUE	TRUE
ELME000020	LIG_TYR_ITIM	[ILV].(Y)..[ILV]	1	5.24e-07	0.82	LIG_TYR_ITIM	5.24e-07	0.82	TRUE	TRUE
ELME000142	LIG_TYR_ITSM	..T.(Y)..[IV]	1	2.4e-06	0.89	LIG_TYR_ITSM	2.4e-06	0.89	TRUE	TRUE
ELME000395	LIG_UBA3_1	[ILM][ILMF].{1,2}[ILM].{0,4}K	1	5.15e-08	0.79	LIG_UBA3_1	5.15e-08	0.79	TRUE	TRUE
ELME000201	LIG_ULM_U2AF65_1	[KR]{1,4}[KR].[KR]W.	1	2.53e-08	0.69	LIG_ULM_U2AF65_1	2.53e-08	0.69	TRUE	TRUE
ELME000438	LIG_Vh1_VBS_1	[VMILF][MILVFYHPA][^P][TASKHCV][AVSC][^P][^P][ILVMT][^P][^P][^P][LMTVI][^P][^P][LMVCT][ILVMCA][^P][^P][AIVLMTC]	1	2.43e-08	0.74	LIG_Vh1_VBS_1	2.43e-08	0.74	TRUE	TRUE
ELME000364	LIG_WD40_WDR5_VDV_1	[ED].{0,3}[VIL]D[VI]	1	1.34e-05	0.78	LIG_WD40_WDR5_VDV_1	1.34e-05	0.78	TRUE	TRUE
ELME000361	LIG_WD40_WDR5_WIN_1	[SCA]AR[STCA][EQR][PGILVM][HYFQNKRLVI]	1	1.47e-09	0.67	LIG_WD40_WDR5_WIN_1	1.47e-09	0.67	TRUE	TRUE
ELME000119	LIG_WH1	ES[RK][FY].F[HR][PST][IVLM][DES][DE]	1	5.49e-13	0.88	LIG_WH1	5.49e-13	0.88	TRUE	TRUE
ELME000507	LIG_WRC_WIRS_1	[FYILMV].[TS]F(G|[^P]).	1	2.11e-06	0.78	LIG_WRC_WIRS_1	2.11e-06	0.78	TRUE	TRUE
ELME000104	LIG_WRPW_1	[WFY]RP[WFY].{0,7}$	1	2.06e-07	0.69	LIG_WRPW_1	2.06e-07	0.69	TRUE	TRUE
ELME000003	LIG_WW_1	PP.Y	1	1.24e-05	0.84	LIG_WW_1	1.24e-05	0.84	TRUE	TRUE
ELME000096	MOD_ASX_betaOH_EGF	C.([DN]).{4,4}[FY].C.C	1	8.89e-12	0.83	MOD_ASX_betaOH_EGF	8.89e-12	0.83	TRUE	TRUE
ELME000059	MOD_CAAXbox	(C)[^DENQ][LIVMF].$	1	2.03e-05	0.75	MOD_CAAXbox	2.03e-05	0.75	TRUE	TRUE
ELME000529	MOD_CDC14_SPxK_1	(S)P.[KR]	43	0.0599	0.94	LIG_SxIP_EBH_1	0.00158	0.55	FALSE	FALSE
ELME000429	MOD_CDK_SPK_2	...([ST])P[RK]	1	6.05e-05	0.86	MOD_CDK_SPK_2	6.05e-05	0.86	TRUE	TRUE
ELME000153	MOD_CDK_SPxK_1	...([ST])P.[KR]	1	5.63e-05	0.86	MOD_CDK_SPxK_1	5.63e-05	0.86	TRUE	TRUE
ELME000428	MOD_CDK_SPxxK_3	...([ST])P..[RK]	1	4.56e-05	0.87	MOD_CDK_SPxxK_3	4.56e-05	0.87	TRUE	TRUE
ELME000063	MOD_CK1_1	S..([ST])...	1	0.000124	0.87	MOD_CK1_1	0.000124	0.87	TRUE	TRUE
ELME000064	MOD_CK2_1	...([ST])..E	1	0.000212	0.86	MOD_CK2_1	0.000212	0.86	TRUE	TRUE
ELME000160	MOD_CMANNOS	(W)..W	1	1.71e-08	0.73	MOD_CMANNOS	1.71e-08	0.73	TRUE	TRUE
ELME000461	MOD_DYRK1A_RPxSP_1	R[PSVA].([ST])P	1	6.91e-05	0.85	MOD_DYRK1A_RPxSP_1	6.91e-05	0.85	TRUE	TRUE
ELME000053	MOD_GSK3_1	...([ST])...[ST]	1	7.47e-05	0.79	MOD_GSK3_1	7.47e-05	0.79	TRUE	TRUE
ELME000334	MOD_LATS_1	H.[KR]..([ST])[^P]	1	3.04e-07	0.71	MOD_LATS_1	3.04e-07	0.71	TRUE	TRUE
ELME000336	MOD_NEK2_1	[FLM][^P][^P]([ST])[^DEP][^DE]	1	1.15e-06	0.79	MOD_NEK2_1	1.15e-06	0.79	TRUE	TRUE
ELME000070	MOD_N-GLC_1	.(N)[^P][ST]..	1	0.00176	0.89	MOD_N-GLC_1	0.00176	0.89	TRUE	FALSE
ELME000079	MOD_N-GLC_2	(N)[^P]C	1	2.15e-06	0.93	MOD_N-GLC_2	2.15e-06	0.93	TRUE	TRUE
ELME000060	MOD_NMyristoyl	^M{0,1}(G)[^EDRKHPFYW]..[STAGCN][^P]	1	1.49e-05	0.82	MOD_NMyristoyl	1.49e-05	0.82	TRUE	TRUE
ELME000162	MOD_OFUCOSY	C.{3,5}([ST])C	1	9.77e-08	0.94	MOD_OFUCOSY	9.77e-08	0.94	TRUE	TRUE
ELME000161	MOD_OGLYCOS	C.(S).PC	1	2.49e-08	0.93	MOD_OGLYCOS	2.49e-08	0.93	TRUE	TRUE
ELME000202	MOD_PIKK_1	...([ST])Q..	1	0.00145	0.89	MOD_PIKK_1	0.00145	0.89	TRUE	FALSE
ELME000008	MOD_PKA_1	[RK][RK].([ST])[^P]..	1	0.000269	0.8	MOD_PKA_1	0.000269	0.8	TRUE	TRUE
ELME000062	MOD_PKA_2	.R.([ST])[^P]..	1	0.000559	0.85	MOD_PKA_2	0.000559	0.85	TRUE	TRUE
ELME000061	MOD_PKB_1	R.R..([ST])[^P]..	1	1.43e-05	0.85	MOD_PKB_1	1.43e-05	0.85	TRUE	TRUE
ELME000442	MOD_Plk_1	.[DNE][^PG][ST](([FYILMVW]..)|([^PEDGKN][FWYLIVM]).)	1	0.002	0.83	MOD_Plk_1	0.002	0.83	TRUE	FALSE
ELME000443	MOD_Plk_2-3	[DE]..([ST])[EDILMVFWY](([DE].)|(.[DE]))	1	0.000149	0.88	MOD_Plk_2-3	0.000149	0.88	TRUE	TRUE
ELME000444	MOD_Plk_4	..[^IRFW]([ST])[ILMVFWY][ILMVFWY].	1	0.000143	0.89	MOD_Plk_4	0.000143	0.89	TRUE	TRUE
ELME000447	MOD_PRMT_GGRGG_1	GGRGG	1	3.64e-07	0.89	MOD_PRMT_GGRGG_1	3.64e-07	0.89	TRUE	TRUE
ELME000159	MOD_ProDKin_1	...([ST])P..	1	0.00361	0.85	MOD_ProDKin_1	0.00361	0.85	TRUE	FALSE
ELME000175	MOD_SPalmitoyl_2	G(C)M[GS][CL][KP]C	1	1.9e-06	0.94	MOD_SPalmitoyl_2	1.9e-06	0.94	TRUE	TRUE
ELME000168	MOD_SPalmitoyl_4	^M{0,1}G(C)..S[AKS]	1	1.45e-07	0.87	MOD_SPalmitoyl_4	1.45e-07	0.87	TRUE	TRUE
ELME000002	MOD_SUMO_for_1	[VILMAFP](K).E	1	0.000698	0.83	MOD_SUMO_for_1	0.000698	0.83	TRUE	TRUE
ELME000393	MOD_SUMO_rev_2	[SDE].{0,5}[DE].(K).{0,1}[AIFLMPSTV]	1	0.000469	0.85	MOD_SUMO_rev_2	0.000469	0.85	TRUE	TRUE
ELME000092	MOD_TYR_DYR	..[RKTC][IVL]Y[TQHS](Y)[IL]QSR	1	1.94e-14	0.72	MOD_TYR_DYR	1.94e-14	0.72	TRUE	TRUE
ELME000247	TRG_AP2beta_CARGO_1	[DE].{1,2}F[^P][^P][FL][^P][^P][^P]R	1	2.88e-08	0.84	TRG_AP2beta_CARGO_1	2.88e-08	0.84	TRUE	TRUE
ELME000259	TRG_Cilium_RVxP_2	RV.P.	1	0.00167	0.93	TRG_Cilium_RVxP_2	0.00167	0.93	TRUE	FALSE
ELME000523	TRG_DiLeu_BaEn_1	E..[^P]L[LIVM]	1	0.000857	0.87	TRG_DiLeu_BaEn_1	0.000857	0.87	TRUE	TRUE
ELME000524	TRG_DiLeu_BaEn_2	[^E]E...F[LIVM]	1	8.69e-05	0.89	TRG_DiLeu_BaEn_2	8.69e-05	0.89	TRUE	TRUE
ELME000525	TRG_DiLeu_BaEn_3	EE...[FIM][LIVM]	1	0.0035	0.92	TRG_DiLeu_BaEn_3	0.0035	0.92	TRUE	FALSE
ELME000526	TRG_DiLeu_BaEn_4	EE...L[^LIVMF]	1	0.00294	0.93	TRG_DiLeu_BaEn_4	0.00294	0.93	TRUE	FALSE
ELME000528	TRG_DiLeu_BaLyEn_6	[^E]..[RP]L[LI]	1	0.000456	0.85	TRG_DiLeu_BaLyEn_6	0.000456	0.85	TRUE	TRUE
ELME000527	TRG_DiLeu_LyEn_5	[E]..[RP]L[LI]	1	0.000268	0.89	TRG_DiLeu_LyEn_5	0.000268	0.89	TRUE	TRUE
ELME000120	TRG_ENDOCYTIC_2	Y..[LMVIF]	1	1.44e-05	0.75	TRG_ENDOCYTIC_2	1.44e-05	0.75	TRUE	TRUE
ELME000012	TRG_ER_diArg_1	([LIVMFYWPR]R[^YFWDE]{0,1}R)|(R[^YFWDE]{0,1}R[LIVMFYWPR])	3	0.000792	0.81	MOD_PKB_1	0.000548	0.86	FALSE	TRUE
ELME000011	TRG_ER_diLys_1	K.{0,1}K.{2,3}$	1	0.000651	0.88	TRG_ER_diLys_1	0.000651	0.88	TRUE	TRUE
ELME000253	TRG_ER_FFAT_1	[EDS].{0,4}[ED][FY][FYKREM][DE][AC].{1,2}[EDST]	1	1.73e-08	0.75	TRG_ER_FFAT_1	1.73e-08	0.75	TRUE	TRUE
ELME000449	TRG_ER_FFAT_2	[EDS].{0,4}[EDSQN][FY][FYMITH]([ST])[ACP].{1,2}[EDST]	1	8.4e-08	0.78	TRG_ER_FFAT_2	8.4e-08	0.78	TRUE	TRUE
ELME000010	TRG_ER_KDEL_1	[KRHQSAP][DENQT]EL$	4	0.000948	0.85	LIG_WD40_WDR5_VDV_1	0.000149	0.73	FALSE	TRUE
ELME000132	TRG_Golgi_diPhe_1	Q.{6,6}FF.{6,7}$	1	1.13e-14	0.65	TRG_Golgi_diPhe_1	1.13e-14	0.65	TRUE	TRUE
ELME000131	TRG_LysEnd_GGAAcLL_1	D..LL.{1,2}$	1	2.29e-07	0.86	TRG_LysEnd_GGAAcLL_1	2.29e-07	0.86	TRUE	TRUE
ELME000187	TRG_LysEnd_GGAAcLL_2	S[LW]LD[DE]EL[LM]	1	7.91e-07	0.92	TRG_LysEnd_GGAAcLL_2	7.91e-07	0.92	TRUE	TRUE
ELME000193	TRG_NES_CRM1_1	([DEQ].{0,1}[LIM].{2,3}[LIVMF][^P]{2,3}[LMVF].[LMIV].{0,3}[DE])|([DE].{0,1}[LIM].{2,3}[LIVMF][^P]{2,3}[LMVF].[LMIV].{0,3}[DEQ])	1	2.09e-07	0.64	TRG_NES_CRM1_1	2.09e-07	0.64	TRUE	TRUE
ELME000276	TRG_NLS_Bipartite_1	[KR][KR].{7,15}[^DE]((K[RK])|(RK))(([^DE][KR])|([KR][^DE]))[^DE]	7	0.000563	0.79	LIG_TRAF4_MATH_1	3.97e-05	0.96	FALSE	TRUE
ELME000270	TRG_NLS_MonoCore_2	[^DE]((K[RK])|(RK))[KRP][KR][^DE]	1	0.000106	0.91	TRG_NLS_MonoCore_2	0.000106	0.91	TRUE	TRUE
ELME000278	TRG_NLS_MonoExtC_3	[^DE]((K[RK])|(RK))(([^DE][KR])|([KR][^DE]))(([PKR])|([^DE][DE]))	2	0.000209	0.74	TRG_NLS_MonoExtN_4	0.000138	0.75	FALSE	TRUE
ELME000271	TRG_NLS_MonoExtN_4	(([PKR].{0,1}[^DE])|([PKR]))((K[RK])|(RK))(([^DE][KR])|([KR][^DE]))[^DE]	1	5.01e-05	0.74	TRG_NLS_MonoExtN_4	5.01e-05	0.74	TRUE	TRUE
ELME000009	TRG_PTS1	(.[SAPTC][KRH][LMFI]$)|([KRH][SAPTC][NTS][LMFI]$)	1	5.71e-05	0.85	TRG_PTS1	5.71e-05	0.85	TRUE	TRUE

## Sheet: Metazoa vs ELM PSSMs
ELM Accession	ELM Identifier	ELM Consensus	Expected ELM Class Rank	Expected ELM Class PSSM-PSSM p-value	Expected ELM Class Dissimilarity score	Best Match ELM Class	Best Match PSSM-PSSM p-value	Best Match Dissimilarity score	Match	Best Match significant
ELME000321	CLV_C14_Caspase3-7	[DSTE][^P][^DEWHFYC]D[GSAN]	1	3.7e-07	0.31	CLV_C14_Caspase3-7	3.7e-07	0.31	TRUE	TRUE
ELME000172	CLV_MEL_PAP_1	[ILV]..R[VF][GS].	1	4.93e-09	0.51	CLV_MEL_PAP_1	4.93e-09	0.51	TRUE	TRUE
ELME000101	CLV_PCSK_FUR_1	R.[RK]R.	1	4.42e-06	0.64	CLV_PCSK_FUR_1	4.42e-06	0.64	TRUE	TRUE
ELME000100	CLV_PCSK_PC1ET2_1	KR.	1	8.36e-05	0.66	CLV_PCSK_PC1ET2_1	8.36e-05	0.66	TRUE	TRUE
ELME000146	CLV_PCSK_SKI1_1	[RK].[AILMFV][LTKF].	1	3.2e-10	0.6	CLV_PCSK_SKI1_1	3.2e-10	0.6	TRUE	TRUE
ELME000331	CLV_Separin_Metazoa	E[IMPVL][MLVP]R.	1	5.26e-10	0.38	CLV_Separin_Metazoa	5.26e-10	0.38	TRUE	TRUE
ELME000192	CLV_TASPASE1	Q[MLVI]DG..[DE]	1	2.14e-14	0.27	CLV_TASPASE1	2.14e-14	0.27	TRUE	TRUE
ELME000231	DEG_APCC_DBOX_1	.R..L..[LIVM].	1	2.8e-09	0.37	DEG_APCC_DBOX_1	2.8e-09	0.37	TRUE	TRUE
ELME000232	DEG_APCC_KENBOX_2	.KEN.	1	7.21e-09	0.22	DEG_APCC_KENBOX_2	7.21e-09	0.22	TRUE	TRUE
ELME000342	DEG_APCC_TPR_1	.[ILM]R$	1	2.42e-05	0.33	DEG_APCC_TPR_1	2.42e-05	0.33	TRUE	TRUE
ELME000426	DEG_COP1_1	[STDE]{1,3}.{0,2}[TSDE].{2,3}VP[STDE]G{0,1}[FLIMVYPA]	1	2.79e-11	0.25	DEG_COP1_1	2.79e-11	0.25	TRUE	TRUE
ELME000323	DEG_CRL4_CDT2_1	[NQ]{0,1}..[ILMV][ST][DEN][FY][FY].{2,3}[KR]{2,3}[^DE]	1	3.7e-16	0.4	DEG_CRL4_CDT2_1	3.7e-16	0.4	TRUE	TRUE
ELME000390	DEG_Kelch_Keap1_1	[DNS].[DES][TNS]GE	1	7.18e-10	0.27	DEG_Kelch_Keap1_1	7.18e-10	0.27	TRUE	TRUE
ELME000392	DEG_Kelch_KLHL3_1	E.EE.E[AV]DQH	1	4.89e-17	0.43	DEG_Kelch_KLHL3_1	4.89e-17	0.43	TRUE	TRUE
ELME000184	DEG_MDM2_SWIB_1	F[^P]{3}W[^P]{2,3}[VIL]	1	6.19e-13	0.44	DEG_MDM2_SWIB_1	6.19e-13	0.44	TRUE	TRUE
ELME000248	DEG_ODPH_VHL_1	[IL]A(P).{6,8}[FLIVM].[FLIVM]	1	8.47e-16	0.29	DEG_ODPH_VHL_1	8.47e-16	0.29	TRUE	TRUE
ELME000289	DEG_SCF_FBW7_1	[LIVMP].{0,2}(T)P..([ST])	1	4.96e-09	0.47	DEG_SCF_FBW7_1	4.96e-09	0.47	TRUE	TRUE
ELME000292	DEG_SCF_FBW7_2	[LIVMP].{0,2}(T)P..E	1	3.59e-11	0.47	DEG_SCF_FBW7_2	3.59e-11	0.47	TRUE	TRUE
ELME000512	DEG_SCF_FBXO31_1	D[LVIM].[DAEN][VILM][^P][ILF]$	1	2.87e-10	0.61	DEG_SCF_FBXO31_1	2.87e-10	0.61	TRUE	TRUE
ELME000322	DEG_SCF_SKP2-CKS1_1	..[DE].(T)P.K	1	1.75e-12	0.44	DEG_SCF_SKP2-CKS1_1	1.75e-12	0.44	TRUE	TRUE
ELME000269	DEG_SCF_TRCP1_1	D(S)G.{2,3}([ST])	1	4.74e-09	0.13	DEG_SCF_TRCP1_1	4.74e-09	0.13	TRUE	TRUE
ELME000241	DEG_SIAH_1	.P.A.V.P[^P]	1	1.87e-10	0.33	DEG_SIAH_1	1.87e-10	0.33	TRUE	TRUE
ELME000388	DEG_SPOP_SBC_1	[AVP].[ST][ST][ST]	1	1.88e-07	0.5	DEG_SPOP_SBC_1	1.88e-07	0.5	TRUE	TRUE
ELME000304	DOC_AGCK_PIF_1	F..[FWY][ST][FY]	1	4.26e-11	0.33	DOC_AGCK_PIF_1	4.26e-11	0.33	TRUE	TRUE
ELME000308	DOC_AGCK_PIF_2	F..[FWY][DE][FY]	1	3.65e-11	0.41	DOC_AGCK_PIF_2	3.65e-11	0.41	TRUE	TRUE
ELME000310	DOC_AGCK_PIF_3	F..F$	1	8.83e-07	0.59	DOC_AGCK_PIF_3	8.83e-07	0.59	TRUE	TRUE
ELME000097	DOC_ANK_TNKS_1	.R..[PGAV][DEIP]G.	1	6.15e-10	0.23	DOC_ANK_TNKS_1	6.15e-10	0.23	TRUE	TRUE
ELME000485	DOC_CDC14_PxL_1	[FYLIM]..[YVILA]P.L..	82	0.225	0.91	MOD_CDK_SPxxK_3	0.00499	1	FALSE	FALSE
ELME000486	DOC_CYCLIN_D_Helix_1	[FLV][^P][^P][KR]L[^P][^P][LMIV][^P][^P][^P]R	1	8.85e-18	0.38	DOC_CYCLIN_D_Helix_1	8.85e-18	0.38	TRUE	TRUE
ELME000106	DOC_CYCLIN_RxL_1	(.|([KRH].{0,3}))[^EDWNSG][^D][RK][^D]L.{0,1}[FL].{0,3}[EDST]	1	2.99e-08	0.16	DOC_CYCLIN_RxL_1	2.99e-08	0.16	TRUE	TRUE
ELME000386	DOC_GSK3_Axin_1	V[ED]P[^P][RK]FA[^P]ELI[^P]RLE[^P][VIL]	1	1.05e-20	0.48	DOC_GSK3_Axin_1	1.05e-20	0.48	TRUE	TRUE
ELME000433	DOC_MAPK_DCC_7	[RK].{2,4}[LIVP]P.[LIV].[LIVMF]|[RK].{2,4}[LIVP].P[LIV].[LIVMF]	1	1.12e-09	0.35	DOC_MAPK_DCC_7	1.12e-09	0.35	TRUE	TRUE
ELME000234	DOC_MAPK_FxFP_2	F.[FY]P	1	1.97e-09	0.29	DOC_MAPK_FxFP_2	1.97e-09	0.29	TRUE	TRUE
ELME000233	DOC_MAPK_gen_1	[KR]{0,2}[KR].{0,2}[KR].{2,4}[ILVM].[ILVF]	1	2.35e-09	0.26	DOC_MAPK_gen_1	2.35e-09	0.26	TRUE	TRUE
ELME000434	DOC_MAPK_HePTP_8	([LIV][^P][^P][RK]....[LIVMP].[LIV].[LIVMF])|([LIV][^P][^P][RK][RK]G.{4,7}[LIVMP].[LIV].[LIVMF])	1	5.11e-16	0.29	DOC_MAPK_HePTP_8	5.11e-16	0.29	TRUE	TRUE
ELME000422	DOC_MAPK_JIP1_4	[RK]P[^P][^P]L.[LIVMF]	1	8.05e-09	0.2	DOC_MAPK_JIP1_4	8.05e-09	0.2	TRUE	TRUE
ELME000432	DOC_MAPK_MEF2A_6	[RK].{2,4}[LIVMP].[LIV].[LIVMF]	1	6.9e-11	0.29	DOC_MAPK_MEF2A_6	6.9e-11	0.29	TRUE	TRUE
ELME000423	DOC_MAPK_NFAT4_5	[RK][^P][^P][LIM].L.[LIVMF].	1	2.93e-10	0.23	DOC_MAPK_NFAT4_5	2.93e-10	0.23	TRUE	TRUE
ELME000411	DOC_MAPK_RevD_3	[LIVMPFA].[LIV].{1,2}[LIVMP].{4,6}[LIV]..[RK][RK]	1	3.97e-16	0.43	DOC_MAPK_RevD_3	3.97e-16	0.43	TRUE	TRUE
ELME000530	DOC_MIT_MIM_1	((F[^P][^P])|([DE].{0,2}))L[^P][^P]R[FL][^P][^P]L[KR]{0,2}	1	1.14e-12	0.34	DOC_MIT_MIM_1	1.14e-12	0.34	TRUE	TRUE
ELME000320	DOC_PIKK_1	[DEN][DEN].{2,3}[ILMVA][DEN][DEN]L	1	3.51e-12	0.37	DOC_PIKK_1	3.51e-12	0.37	TRUE	TRUE
ELME000374	DOC_PP1_MyPhoNE_1	R[^P][DEQ]Q[VIL]([RK][^P]|[^P][RK])[YW]	1	8.36e-16	0.3	DOC_PP1_MyPhoNE_1	8.36e-16	0.3	TRUE	TRUE
ELME000137	DOC_PP1_RVXF_1	..[RK].{0,1}[VIL][^P][FW].	1	5.35e-09	0.25	DOC_PP1_RVXF_1	5.35e-09	0.25	TRUE	TRUE
ELME000360	DOC_PP1_SILK_1	.[GS]IL[KR][^DE]	1	1.38e-09	0.22	DOC_PP1_SILK_1	1.38e-09	0.22	TRUE	TRUE
ELME000425	DOC_PP2A_B56_1	([LMFYWIC]..I.E)|(L..[IVLWC].E).	1	3.03e-09	0.19	DOC_PP2A_B56_1	3.03e-09	0.19	TRUE	TRUE
ELME000367	DOC_PP2B_LxvP_1	L.[LIVAPM]P	1	3.99e-09	0.32	DOC_PP2B_LxvP_1	3.99e-09	0.32	TRUE	TRUE
ELME000237	DOC_PP2B_PxIxI_1	.P[^P]I[^P][IV][^P]	1	6.42e-07	0.46	DOC_PP2B_PxIxI_1	6.42e-07	0.46	TRUE	TRUE
ELME000477	DOC_PP4_FxxP_1	F..P	1	3.62e-09	0.26	DOC_PP4_FxxP_1	3.62e-09	0.26	TRUE	TRUE
ELME000476	DOC_PP4_MxPP_1	M.PP	1	1.08e-09	0.7	DOC_PP4_MxPP_1	1.08e-09	0.7	TRUE	TRUE
ELME000300	DOC_SPAK_OSR1_1	RF[^P][IV].	1	1.08e-10	0.3	DOC_SPAK_OSR1_1	1.08e-10	0.3	TRUE	TRUE
ELME000239	DOC_USP7_MATH_1	[PA][^P][^FYWIL]S[^P]	1	5.33e-10	0.41	DOC_USP7_MATH_1	5.33e-10	0.41	TRUE	TRUE
ELME000394	DOC_USP7_UBL2_3	K...K	1	4.23e-10	0.39	DOC_USP7_UBL2_3	4.23e-10	0.39	TRUE	TRUE
ELME000246	DOC_WD40_RPTOR_TOS_1	F[EDQS][MILV][ED][MILV]((.{0,1}[ED])|($))	1	4.07e-11	0.49	DOC_WD40_RPTOR_TOS_1	4.07e-11	0.49	TRUE	TRUE
ELME000136	DOC_WW_Pin1_4	...([ST])P.	1	3.79e-05	0.24	DOC_WW_Pin1_4	3.79e-05	0.24	TRUE	TRUE
ELME000417	LIG_14-3-3_CanoR_1	R[^DE]{0,2}[^DEPG]([ST])(([FWYLMV].)|([^PRIKGN]P)|([^PRIKGN].{2,4}[VILMFWYP]))	1	5.01e-07	0.12	LIG_14-3-3_CanoR_1	5.01e-07	0.12	TRUE	TRUE
ELME000418	LIG_14-3-3_CterR_2	R[^DE]{0,2}[^DEPG]([ST])[^P]{0,1}$	1	1.07e-08	0.38	LIG_14-3-3_CterR_2	1.07e-08	0.38	TRUE	TRUE
ELME000515	LIG_ActinCP_CPI_1	L.(([H].[TQVG])|([SC].N)|(D.R))..R[PAVT][KRHM][^DEN].{1,5}((R.)|(.[RK]))..[PAS][^P]	1	1.06e-14	0.32	LIG_ActinCP_CPI_1	1.06e-14	0.32	TRUE	TRUE
ELME000516	LIG_ActinCP_TwfCPI_2	F.[KR]P..[PAS].{0,3}[RK]	1	3.93e-12	0.55	LIG_ActinCP_TwfCPI_2	3.93e-12	0.55	TRUE	TRUE
ELME000314	LIG_Actin_RPEL_3	[IL]..[^P][^P][^P][^P]R.....[IL]..[^P][^P][ILV][ILM]	1	7.34e-20	0.44	LIG_Actin_RPEL_3	7.34e-20	0.44	TRUE	TRUE
ELME000311	LIG_Actin_WH2_1	R..[ILVMF][ILMVF][^P][^P][ILVM].{4,7}L(([KR].)|(NK))[VATI]	1	4.5e-15	0.41	LIG_Actin_WH2_1	4.5e-15	0.41	TRUE	TRUE
ELME000313	LIG_Actin_WH2_2	[^R]..((.[ILMVF])|([ILMVF].))[^P][^P][ILVM].{4,7}L(([KR].)|(NK))[VATIGS]	1	5.79e-11	0.39	LIG_Actin_WH2_2	5.79e-11	0.39	TRUE	TRUE
ELME000412	LIG_ANK_PxLPxL_1	P.LP.[IL].{1,3}[VLF]	1	3.9e-10	0.24	LIG_ANK_PxLPxL_1	3.9e-10	0.24	TRUE	TRUE
ELME000124	LIG_AP2alpha_1	F.D.F	1	8.62e-11	0.25	LIG_AP2alpha_1	8.62e-11	0.25	TRUE	TRUE
ELME000190	LIG_AP2alpha_2	DP[FW]	1	8.4e-07	0.17	LIG_AP2alpha_2	8.4e-07	0.17	TRUE	TRUE
ELME000435	LIG_APCC_ABBA_1	[ILVMF].[ILMVP][FHY].[DE]	1	1.04e-10	0.48	LIG_APCC_ABBA_1	1.04e-10	0.48	TRUE	TRUE
ELME000348	LIG_APCC_Cbox_1	[DE]R[YFH][ILFVM][PAG].R	1	1.07e-13	0.46	LIG_APCC_Cbox_1	1.07e-13	0.46	TRUE	TRUE
ELME000107	LIG_AP_GAE_1	[DE][DES][DEGAS]F[SGAD][DEAP][LVIMFD]	1	1.34e-09	0.47	LIG_AP_GAE_1	1.34e-09	0.47	TRUE	TRUE
ELME000468	LIG_ARL_BART_1	^..LL[^P]IL[^P][^P][LM]	1	1.71e-14	0.47	LIG_ARL_BART_1	1.71e-14	0.47	TRUE	TRUE
ELME000427	LIG_BH_BH3_1	....[LIFVYMTE][ASGC][^P]{2}L[^P]{2}[IVMTL][GACS][D][^P][FVLMI].	1	1.88e-14	0.28	LIG_BH_BH3_1	1.88e-14	0.28	TRUE	TRUE
ELME000287	LIG_BIR_III_2	DA.P.	1	1.26e-09	0.54	LIG_BIR_III_2	1.26e-09	0.54	TRUE	TRUE
ELME000288	LIG_BIR_III_3	^M{0,1}A.[AP].	1	1.38e-11	0.31	LIG_BIR_III_3	1.38e-11	0.31	TRUE	TRUE
ELME000197	LIG_BRCT_BRCA1_1	.(S)..F	1	1.7e-10	0.47	LIG_BRCT_BRCA1_1	1.7e-10	0.47	TRUE	TRUE
ELME000134	LIG_CaM_IQ_9	[ACLIVTM][^P][^P][ILVMFCT]Q[^P][^P][^P][RK][^P]{4,5}[RKQ][^P][^P]	1	3.38e-16	0.19	LIG_CaM_IQ_9	3.38e-16	0.19	TRUE	TRUE
ELME000357	LIG_CaMK_CASK_1	((SP)|([ED].{0,1}))[IV]W[IVL].R	1	3.75e-13	0.4	LIG_CaMK_CASK_1	3.75e-13	0.4	TRUE	TRUE
ELME000236	LIG_CAP-Gly_1	[ED].{0,2}[ED].{0,2}[EDQ].{0,1}[YF]$	1	8.48e-10	0.37	LIG_CAP-Gly_1	8.48e-10	0.37	TRUE	TRUE
ELME000047	LIG_Clathr_ClatBox_1	L[IVLMF].[IVLMF][DE]	1	5.23e-07	0.32	LIG_Clathr_ClatBox_1	5.23e-07	0.32	TRUE	TRUE
ELME000186	LIG_Clathr_ClatBox_2	.[NP]W[DES].W	1	3.03e-11	0.39	LIG_Clathr_ClatBox_2	3.03e-11	0.39	TRUE	TRUE
ELME000375	LIG_CNOT1_NIM_1	[FY][^P].[WFY][^P]DY..L	1	7.77e-15	0.4	LIG_CNOT1_NIM_1	7.77e-15	0.4	TRUE	TRUE
ELME000046	LIG_CORNRBOX	L[^P]{2,2}[HI]I[^P]{2,2}[IAV][IL]	1	1.75e-17	0.29	LIG_CORNRBOX	1.75e-17	0.29	TRUE	TRUE
ELME000410	LIG_CSL_BTD_1	[AFILMPTVW]W[FHILMPSTVW]P	1	1.99e-08	0.38	LIG_CSL_BTD_1	1.99e-08	0.38	TRUE	TRUE
ELME000098	LIG_CtBP_PxDLS_1	(P[LVIPME][DENS][LM][VASTRG])|(G[LVIPME][DENS][LM][VASTRG]((K)|(.[KR])))	1	9.36e-08	0.16	LIG_CtBP_PxDLS_1	9.36e-08	0.16	TRUE	TRUE
ELME000396	LIG_DCNL_PONY_1	^M[MIL].[MIL]	1	5.9e-10	0.42	LIG_DCNL_PONY_1	5.9e-10	0.42	TRUE	TRUE
ELME000500	LIG_DLG_GKlike_1	(R..(S)[YFLM][^P][^P][L])|(R..(S)[YFLM][^P][^P][ASG][LMVIQT])	1	4.51e-11	0.35	LIG_DLG_GKlike_1	4.51e-11	0.35	TRUE	TRUE
ELME000121	LIG_Dynein_DLC8_1	[^P].[KR].TQT	1	8.71e-11	0.45	LIG_Dynein_DLC8_1	8.71e-11	0.45	TRUE	TRUE
ELME000338	LIG_EABR_CEP55_1	.A.GPP.{2,3}Y.	1	1.49e-13	0.44	LIG_EABR_CEP55_1	1.49e-13	0.44	TRUE	TRUE
ELME000372	LIG_EF_ALG2_ABM_1	P[PG]{0,1}YP.{1,6}Y[QS]{0,1}P	1	6.17e-10	0.26	LIG_EF_ALG2_ABM_1	6.17e-10	0.26	TRUE	TRUE
ELME000373	LIG_EF_ALG2_ABM_2	P.P.{0,1}GF	1	3.71e-09	0.37	LIG_EF_ALG2_ABM_2	3.71e-09	0.37	TRUE	TRUE
ELME000056	LIG_EH_1	.NPF.	1	7.9e-08	0.17	LIG_EH_1	7.9e-08	0.17	TRUE	TRUE
ELME000148	LIG_EH1_1	.[FYH].[IVM][^WFYP][^WFYP][ILM][ILMV].	1	5.75e-12	0.31	LIG_EH1_1	5.75e-12	0.31	TRUE	TRUE
ELME000317	LIG_eIF4E_1	Y....L[VILMF]	1	2.27e-10	0.32	LIG_eIF4E_1	2.27e-10	0.32	TRUE	TRUE
ELME000057	LIG_EVH1_1	([FYWL]P.PP)|([FYWL]PP[ALIVTFY]P)	1	5e-08	0.29	LIG_EVH1_1	5e-08	0.29	TRUE	TRUE
ELME000058	LIG_EVH1_2	PP..F	1	1.06e-08	0.38	LIG_EVH1_2	1.06e-08	0.38	TRUE	TRUE
ELME000315	LIG_EVH1_3	[FY].[FW].....[LMVIF]P.P[DE]	1	7.22e-19	0.35	LIG_EVH1_3	7.22e-19	0.35	TRUE	TRUE
ELME000125	LIG_FAT_LD_1	[LV][DE][^P][LM][LM][^P][^P]L[^P]	1	2.17e-12	0.35	LIG_FAT_LD_1	2.17e-12	0.35	TRUE	TRUE
ELME000052	LIG_FHA_1	..(T)..[ILV].	1	1.32e-05	0.58	LIG_FHA_1	1.32e-05	0.58	TRUE	TRUE
ELME000220	LIG_FHA_2	..(T)..[DE].	1	3.24e-06	0.48	LIG_FHA_2	3.24e-06	0.48	TRUE	TRUE
ELME000452	LIG_FXI_DFP_1	[FYWHIL].DF[PD]	1	1.05e-07	0.5	LIG_FXI_DFP_1	1.05e-07	0.5	TRUE	TRUE
ELME000398	LIG_FZD_DVL_PDZ	W.{0,1}[VIL].[ST].KA{0,1}T...W	1	4.36e-18	0.25	LIG_FZD_DVL_PDZ	4.36e-18	0.25	TRUE	TRUE
ELME000409	LIG_G3BP_FGDF_1	[FYLIMV].FG[DES]F	1	2.52e-06	0.74	LIG_G3BP_FGDF_1	2.52e-06	0.74	TRUE	TRUE
ELME000441	LIG_GBD_Chelix_1	[ILV][VA][^P][^P][LI][^P][^P][^P][LM]	1	8.27e-10	0.54	LIG_GBD_Chelix_1	8.27e-10	0.54	TRUE	TRUE
ELME000255	LIG_GLEBS_BUB3_1	[EN][FYLW][NSQ].EE[ILMVF][^P][LIVMFA]	1	5.12e-12	0.44	LIG_GLEBS_BUB3_1	5.12e-12	0.44	TRUE	TRUE
ELME000407	LIG_GSK3_LRP6_1	(([CP]PP)|(PP[TP]))[ST]P[^P][TS]{0,1}	1	7.04e-09	0.18	LIG_GSK3_LRP6_1	7.04e-09	0.18	TRUE	TRUE
ELME000116	LIG_GYF	[QHR].{0,1}P[PL]PP[GS]H[RH]	1	4.29e-13	0.39	LIG_GYF	4.29e-13	0.39	TRUE	TRUE
ELME000302	LIG_HCF-1_HBM_1	[DE]H.Y	1	2.22e-10	0.22	LIG_HCF-1_HBM_1	2.22e-10	0.22	TRUE	TRUE
ELME000170	LIG_HOMEOBOX	[FY][DEP]WM	1	1.35e-11	0.23	LIG_HOMEOBOX	1.35e-11	0.23	TRUE	TRUE
ELME000141	LIG_HP1_1	P[MVLIRWY]V[MVLIAS][LM]	1	2.66e-07	0.48	LIG_HP1_1	2.66e-07	0.48	TRUE	TRUE
ELME000446	LIG_IBAR_NPY_1	NPY	1	2.72e-08	0.53	LIG_IBAR_NPY_1	2.72e-08	0.53	TRUE	TRUE
ELME000316	LIG_Integrin_isoDGR_2	NGR	1	7.45e-11	0.3	LIG_Integrin_isoDGR_2	7.45e-11	0.3	TRUE	TRUE
ELME000522	LIG_Integrin_KxxGD_FGGC_5	K.[AV]GD.$	1	1.68e-10	0.47	LIG_Integrin_KxxGD_FGGC_5	1.68e-10	0.47	TRUE	TRUE
ELME000094	LIG_Integrin_RGD_1	RGD	1	1.1e-07	0.34	LIG_Integrin_RGD_1	1.1e-07	0.34	TRUE	TRUE
ELME000514	LIG_Integrin_RGD_TGFB_3	RGDL[^P][^P][LI]	1	3.35e-10	0.51	LIG_Integrin_RGD_TGFB_3	3.35e-10	0.51	TRUE	TRUE
ELME000408	LIG_KLC1_WD_1	[LMTAFSRI][^KRG]W[DE].{3,5}[LIVMFPA]	1	2.63e-11	0.2	LIG_KLC1_WD_1	2.63e-11	0.2	TRUE	TRUE
ELME000484	LIG_KLC1_Yacidic_2	[ED].{0,1}[IYVLMTF]Y[LIV][DE]	1	1.62e-06	0.64	LIG_KLC1_Yacidic_2	1.62e-06	0.64	TRUE	TRUE
ELME000368	LIG_LIR_Gen_1	[EDST].{0,2}[WFY][^RKPGWFY][^PG][ILVFM]((.{0,4}[PLAFIVMY])|($)|(.{0,3}[ED]))	1	5.13e-10	0.16	LIG_LIR_Gen_1	5.13e-10	0.16	TRUE	TRUE
ELME000397	LIG_LRP6_Inhibitor_1	([VILA]..N.I[RK])|([VILA].PN.IG.{0,6}[RK])	1	1.84e-15	0.53	LIG_LRP6_Inhibitor_1	1.84e-15	0.53	TRUE	TRUE
ELME000492	LIG_LSD1_SNAG_1	^M{0,1}PR.FLV[KR]K{0,1}.	1	1.93e-11	0.3	LIG_LSD1_SNAG_1	1.93e-11	0.3	TRUE	TRUE
ELME000294	LIG_LYPXL_S_1	[ILVMF]YP.[ILVMF]	1	4e-07	0.54	LIG_LYPXL_S_1	4e-07	0.54	TRUE	TRUE
ELME000167	LIG_MAD2	[KR][IV][LV].....P	1	1e-08	0.49	LIG_MAD2	1e-08	0.49	TRUE	TRUE
ELME000460	LIG_MLH1_MIPbox_1	.S.[FY][F]	1	2.51e-09	0.55	LIG_MLH1_MIPbox_1	2.51e-09	0.55	TRUE	TRUE
ELME000145	LIG_MYND_1	P.L.P	1	2.39e-07	0.58	LIG_MYND_1	2.39e-07	0.58	TRUE	TRUE
ELME000341	LIG_MYND_3	[LMV]P.LE	1	6.93e-10	0.78	LIG_MYND_3	6.93e-10	0.78	TRUE	TRUE
ELME000346	LIG_NBox_RRM_1	F..A[ILV]..A..[ILV]	1	6.46e-20	0.57	LIG_NBox_RRM_1	6.46e-20	0.57	TRUE	TRUE
ELME000045	LIG_NRBOX	[^P]L[^P][^P]LL[^P]	1	5.87e-08	0.11	LIG_NRBOX	5.87e-08	0.11	TRUE	TRUE
ELME000493	LIG_NRP_CendR_1	[RK].{0,2}R$	1	1.35e-07	0.47	LIG_NRP_CendR_1	1.35e-07	0.47	TRUE	TRUE
ELME000326	LIG_OCRL_FandH_1	.F[^P][^P][KRIL]H[^P][^P][YLMFH][^P]...	1	1.36e-14	0.45	LIG_OCRL_FandH_1	1.36e-14	0.45	TRUE	TRUE
ELME000303	LIG_PAM2_1	..[LFP][NS][PIVTAFL].A..(([FY].[PYLF])|(W..)).	1	4.03e-13	0.26	LIG_PAM2_1	4.03e-13	0.26	TRUE	TRUE
ELME000339	LIG_PAM2_2	((WPP)|([FL][PV][APQ]))EF.PG.PWKG.	1	1.4e-17	0.33	LIG_PAM2_2	1.4e-17	0.33	TRUE	TRUE
ELME000475	LIG_PCNA_APIM_2	[MLIV].[KR][FY][MLIVF][LIV][KR]	1	1.07e-13	0.37	LIG_PCNA_APIM_2	1.07e-13	0.37	TRUE	TRUE
ELME000140	LIG_PCNA_PIPBox_1	[QM].[^FHWY][LIVM][^P][^PFWYMLIV](([FYHL][FYW])|([FYH][FYWL]))..	2	1.41e-09	0.22	LIG_PCNA_yPIPBox_3	1.04e-09	0.46	FALSE	TRUE
ELME000483	LIG_PCNA_TLS_4	[KR]..[ILM](([DE][^P][FY][FLI])|([G][^P][FY][FLI].{0,1}[KR]))	1	5.12e-09	0.62	LIG_PCNA_TLS_4	5.12e-09	0.62	TRUE	TRUE
ELME000086	LIG_PDZ_Class_1	...[ST].[ACVILF]$	1	2.22e-05	0.23	LIG_PDZ_Class_1	2.22e-05	0.23	TRUE	TRUE
ELME000091	LIG_PDZ_Class_2	...[VLIFY].[ACVILF]$	1	2.46e-08	0.22	LIG_PDZ_Class_2	2.46e-08	0.22	TRUE	TRUE
ELME000451	LIG_PDZ_Wminus1_1	.W[ACGILV]$	1	1.26e-06	0.22	LIG_PDZ_Wminus1_1	1.26e-06	0.22	TRUE	TRUE
ELME000080	LIG_Pex14_1	W...[FY]	1	2.51e-08	0.27	LIG_Pex14_1	2.51e-08	0.27	TRUE	TRUE
ELME000328	LIG_Pex14_2	F...[WF]	1	2.88e-07	0.63	LIG_Pex14_2	2.88e-07	0.63	TRUE	TRUE
ELME000445	LIG_PROFILIN_1	PPP[PA]P((P[LGP])|([LG]P))	1	4.63e-09	0.6	LIG_PROFILIN_1	4.63e-09	0.6	TRUE	TRUE
ELME000099	LIG_PTAP_UEV_1	.P[TS]AP.	1	1.91e-07	0.35	LIG_PTAP_UEV_1	1.91e-07	0.35	TRUE	TRUE
ELME000122	LIG_PTB_Apo_2	(.[^P].NP.[FY].)|(.[ILVMFY].N..[FY].)	1	1.58e-09	0.18	LIG_PTB_Apo_2	1.58e-09	0.18	TRUE	TRUE
ELME000095	LIG_PTB_Phospho_1	(.[^P].NP.(Y))|(.[ILVMFY].N..(Y))	1	1.84e-09	0.17	LIG_PTB_Phospho_1	1.84e-09	0.17	TRUE	TRUE
ELME000007	LIG_Rb_LxCxE_1	([DEST]|^).{0,4}[LI].C.E.{1,4}[FLMIVAWPHY].{0,8}([DEST]|$)	1	1.95e-07	0.35	LIG_Rb_LxCxE_1	1.95e-07	0.35	TRUE	TRUE
ELME000301	LIG_Rb_pABgroove_1	..[LIMV]..[LM][FY]D.	1	2.12e-08	0.43	LIG_Rb_pABgroove_1	2.12e-08	0.43	TRUE	TRUE
ELME000450	LIG_REV1ctd_RIR_1	..FF[^P]{0,2}[KR]{1,2}[^P]{0,4}	1	2.22e-09	0.31	LIG_REV1ctd_RIR_1	2.22e-09	0.31	TRUE	TRUE
ELME000379	LIG_RPA_C_Vert	[KRS]I[^P][^P][NK][KR][^P][^P]A[^P][^P][RKL][RKL][^P][^P][RK]	1	8.55e-22	0.43	LIG_RPA_C_Vert	8.55e-22	0.43	TRUE	TRUE
ELME000420	LIG_Rrp6Rrp47_Mtr4_1	[ED]LF[^P][VC]F.{0,1}[ED]	1	4.71e-11	0.5	LIG_Rrp6Rrp47_Mtr4_1	4.71e-11	0.5	TRUE	TRUE
ELME000458	LIG_SH2_CRK	(Y)[^EPILVFYW][^HDEW][PLIV][^DEW]	1	3.71e-07	0.24	LIG_SH2_CRK	3.71e-07	0.24	TRUE	TRUE
ELME000084	LIG_SH2_GRB2like	(Y)([EDST]|[MLIVAFYHQW])N.	1	1.43e-08	0.17	LIG_SH2_GRB2like	1.43e-08	0.17	TRUE	TRUE
ELME000474	LIG_SH2_NCK_1	(Y)[DESTNA][^GWFY][VPAI][DENQSTAGYFP]	1	3.17e-09	0.26	LIG_SH2_NCK_1	3.17e-09	0.26	TRUE	TRUE
ELME000081	LIG_SH2_SRC	(Y)[QDEVAIL][DENPYHI][IPVGAHS]	1	9.43e-09	0.34	LIG_SH2_SRC	9.43e-09	0.34	TRUE	TRUE
ELME000465	LIG_SH2_STAP1	(Y)[DESTA][^GP][^GP][ILVFMWYA]	1	4.29e-09	0.3	LIG_SH2_STAP1	4.29e-09	0.3	TRUE	TRUE
ELME000163	LIG_SH2_STAT3	(Y)..Q	1	1.32e-06	0.79	LIG_SH2_STAT3	1.32e-06	0.79	TRUE	TRUE
ELME000182	LIG_SH2_STAT5	(Y)[VLTFIC]..	1	6.57e-12	0.26	LIG_SH2_STAT5	6.57e-12	0.26	TRUE	TRUE
ELME000005	LIG_SH3_1	[RKY]..P..P	1	2.12e-08	0.34	LIG_SH3_1	2.12e-08	0.34	TRUE	TRUE
ELME000006	LIG_SH3_2	P..P.[KR]	1	4.21e-08	0.2	LIG_SH3_2	4.21e-08	0.2	TRUE	TRUE
ELME000155	LIG_SH3_3	...[PV]..P	6	2.13e-05	0.3	LIG_PROFILIN_1	1.11e-06	0.59	FALSE	TRUE
ELME000156	LIG_SH3_4	KP..[QK]...	1	1.27e-10	0.42	LIG_SH3_4	1.27e-10	0.42	TRUE	TRUE
ELME000157	LIG_SH3_5	P..DY	1	8.71e-11	0.3	LIG_SH3_5	8.71e-11	0.3	TRUE	TRUE
ELME000501	LIG_SH3_CIN85_PxpxPR_1	P.[AP].PR	1	6.95e-08	0.25	LIG_SH3_CIN85_PxpxPR_1	6.95e-08	0.25	TRUE	TRUE
ELME000021	LIG_Sin3_1	[LIV]..[LM]L.AA.[FY][LI]	1	1.45e-15	0.37	LIG_Sin3_1	1.45e-15	0.37	TRUE	TRUE
ELME000022	LIG_Sin3_2	[FHYM].A[AV].[VAC]L[MV].[MI]	1	1.1e-16	0.36	LIG_Sin3_2	1.1e-16	0.36	TRUE	TRUE
ELME000041	LIG_Sin3_3	[FA].[LA][LV][LVI]..[AM]	1	1.36e-06	0.5	LIG_Sin3_3	1.36e-06	0.5	TRUE	TRUE
ELME000327	LIG_SPRY_1	[ED][LIV]NNN[^P]	1	9.93e-07	0.66	LIG_SPRY_1	9.93e-07	0.66	TRUE	TRUE
ELME000359	LIG_SUFU_1	[SV][CY]GH[LIF][LAST][GAIV].	1	4.2e-14	0.33	LIG_SUFU_1	4.2e-14	0.33	TRUE	TRUE
ELME000335	LIG_SUMO_SIM_anti_2	[DEST]{1,10}.{0,1}[VIL][DESTVILMA][VIL][VILM].[DEST]{0,5}	1	1.6e-13	0.2	LIG_SUMO_SIM_anti_2	1.6e-13	0.2	TRUE	TRUE
ELME000333	LIG_SUMO_SIM_par_1	[DEST]{0,5}.[VILPTM][VIL][DESTVILMA][VIL].{0,1}[DEST]{1,10}	1	6e-12	0.21	LIG_SUMO_SIM_par_1	6e-12	0.21	TRUE	TRUE
ELME000254	LIG_SxIP_EBH_1	([KR][^ED]{0,5}[ST].IP[^ED]{5,5})|([^ED]{5,5}[ST].IP[^ED]{0,5}[KR])	1	1.32e-12	0.4	LIG_SxIP_EBH_1	1.32e-12	0.4	TRUE	TRUE
ELME000130	LIG_TPR	EEVD$	1	8.2e-11	0.2	LIG_TPR	8.2e-11	0.2	TRUE	TRUE
ELME000117	LIG_TRAF2_1	[PSAT].[QE]E	1	2.37e-09	0.25	LIG_TRAF2_1	2.37e-09	0.25	TRUE	TRUE
ELME000531	LIG_TRAF4_MATH_1	RL[^P].R	1	1.93e-09	0.71	LIG_TRAF4_MATH_1	1.93e-09	0.71	TRUE	TRUE
ELME000133	LIG_TRAF6_MATH_1	..P[^P]E[^P].[FYWHDE].	1	2.1e-08	0.22	LIG_TRAF6_MATH_1	2.1e-08	0.22	TRUE	TRUE
ELME000249	LIG_TRFH_1	[FY].L.P	1	6.52e-10	0.63	LIG_TRFH_1	6.52e-10	0.63	TRUE	TRUE
ELME000017	LIG_TYR_ITAM	[DEN]..(Y)..[LI].{6,12}(Y)..[LI]	1	1.29e-22	0.24	LIG_TYR_ITAM	1.29e-22	0.24	TRUE	TRUE
ELME000020	LIG_TYR_ITIM	[ILV].(Y)..[ILV]	1	2.02e-12	0.28	LIG_TYR_ITIM	2.02e-12	0.28	TRUE	TRUE
ELME000142	LIG_TYR_ITSM	..T.(Y)..[IV]	1	5.04e-11	0.19	LIG_TYR_ITSM	5.04e-11	0.19	TRUE	TRUE
ELME000395	LIG_UBA3_1	[ILM][ILMF].{1,2}[ILM].{0,4}K	1	3.49e-12	0.79	LIG_UBA3_1	3.49e-12	0.79	TRUE	TRUE
ELME000201	LIG_ULM_U2AF65_1	[KR]{1,4}[KR].[KR]W.	1	8.64e-10	0.38	LIG_ULM_U2AF65_1	8.64e-10	0.38	TRUE	TRUE
ELME000438	LIG_Vh1_VBS_1	[VMILF][MILVFYHPA][^P][TASKHCV][AVSC][^P][^P][ILVMT][^P][^P][^P][LMTVI][^P][^P][LMVCT][ILVMCA][^P][^P][AIVLMTC]	1	2.65e-13	0.58	LIG_Vh1_VBS_1	2.65e-13	0.58	TRUE	TRUE
ELME000364	LIG_WD40_WDR5_VDV_1	[ED].{0,3}[VIL]D[VI]	1	1.93e-05	0.64	LIG_WD40_WDR5_VDV_1	1.93e-05	0.64	TRUE	TRUE
ELME000361	LIG_WD40_WDR5_WIN_1	[SCA]AR[STCA][EQR][PGILVM][HYFQNKRLVI]	1	3.14e-12	0.3	LIG_WD40_WDR5_WIN_1	3.14e-12	0.3	TRUE	TRUE
ELME000119	LIG_WH1	ES[RK][FY].F[HR][PST][IVLM][DES][DE]	1	2.62e-18	0.22	LIG_WH1	2.62e-18	0.22	TRUE	TRUE
ELME000507	LIG_WRC_WIRS_1	[FYILMV].[TS]F(G|[^P]).	1	1.67e-09	0.15	LIG_WRC_WIRS_1	1.67e-09	0.15	TRUE	TRUE
ELME000104	LIG_WRPW_1	[WFY]RP[WFY].{0,7}$	1	1.7e-07	0.69	LIG_WRPW_1	1.7e-07	0.69	TRUE	TRUE
ELME000003	LIG_WW_1	PP.Y	1	7.75e-08	0.36	LIG_WW_1	7.75e-08	0.36	TRUE	TRUE
ELME000004	LIG_WW_2	PPLP	7	0.000105	1	LIG_PROFILIN_1	7.89e-08	0.84	FALSE	TRUE
ELME000096	MOD_ASX_betaOH_EGF	C.([DN]).{4,4}[FY].C.C	1	3.37e-17	0.66	MOD_ASX_betaOH_EGF	3.37e-17	0.66	TRUE	TRUE
ELME000059	MOD_CAAXbox	(C)[^DENQ][LIVMF].$	1	3.11e-07	0.31	MOD_CAAXbox	3.11e-07	0.31	TRUE	TRUE
ELME000529	MOD_CDC14_SPxK_1	(S)P.[KR]	5	0.00783	0.41	DEG_SCF_SKP2-CKS1_1	0.0012	1	FALSE	FALSE
ELME000429	MOD_CDK_SPK_2	...([ST])P[RK]	1	9.08e-07	0.34	MOD_CDK_SPK_2	9.08e-07	0.34	TRUE	TRUE
ELME000153	MOD_CDK_SPxK_1	...([ST])P.[KR]	1	4.6e-07	0.22	MOD_CDK_SPxK_1	4.6e-07	0.22	TRUE	TRUE
ELME000428	MOD_CDK_SPxxK_3	...([ST])P..[RK]	1	4.93e-07	0.34	MOD_CDK_SPxxK_3	4.93e-07	0.34	TRUE	TRUE
ELME000063	MOD_CK1_1	S..([ST])...	1	1.97e-07	0.25	MOD_CK1_1	1.97e-07	0.25	TRUE	TRUE
ELME000064	MOD_CK2_1	...([ST])..E	1	7.32e-07	0.36	MOD_CK2_1	7.32e-07	0.36	TRUE	TRUE
ELME000160	MOD_CMANNOS	(W)..W	1	9.51e-13	0.17	MOD_CMANNOS	9.51e-13	0.17	TRUE	TRUE
ELME000461	MOD_DYRK1A_RPxSP_1	R[PSVA].([ST])P	1	5.19e-08	0.22	MOD_DYRK1A_RPxSP_1	5.19e-08	0.22	TRUE	TRUE
ELME000053	MOD_GSK3_1	...([ST])...[ST]	1	1.98e-08	0.23	MOD_GSK3_1	1.98e-08	0.23	TRUE	TRUE
ELME000334	MOD_LATS_1	H.[KR]..([ST])[^P]	1	1e-07	0.27	MOD_LATS_1	1e-07	0.27	TRUE	TRUE
ELME000336	MOD_NEK2_1	[FLM][^P][^P]([ST])[^DEP][^DE]	1	1.5e-11	0.32	MOD_NEK2_1	1.5e-11	0.32	TRUE	TRUE
ELME000070	MOD_N-GLC_1	.(N)[^P][ST]..	1	4.29e-05	0.29	MOD_N-GLC_1	4.29e-05	0.29	TRUE	TRUE
ELME000079	MOD_N-GLC_2	(N)[^P]C	1	1.02e-12	0.51	MOD_N-GLC_2	1.02e-12	0.51	TRUE	TRUE
ELME000060	MOD_NMyristoyl	^M{0,1}(G)[^EDRKHPFYW]..[STAGCN][^P]	1	6.54e-08	0.14	MOD_NMyristoyl	6.54e-08	0.14	TRUE	TRUE
ELME000162	MOD_OFUCOSY	C.{3,5}([ST])C	1	2.64e-13	0.58	MOD_OFUCOSY	2.64e-13	0.58	TRUE	TRUE
ELME000161	MOD_OGLYCOS	C.(S).PC	1	1.31e-13	0.41	MOD_OGLYCOS	1.31e-13	0.41	TRUE	TRUE
ELME000202	MOD_PIKK_1	...([ST])Q..	1	2.78e-07	0.33	MOD_PIKK_1	2.78e-07	0.33	TRUE	TRUE
ELME000008	MOD_PKA_1	[RK][RK].([ST])[^P]..	1	3.34e-08	0.34	MOD_PKA_1	3.34e-08	0.34	TRUE	TRUE
ELME000062	MOD_PKA_2	.R.([ST])[^P]..	1	6.72e-06	0.36	MOD_PKA_2	6.72e-06	0.36	TRUE	TRUE
ELME000061	MOD_PKB_1	R.R..([ST])[^P]..	1	2.54e-08	0.26	MOD_PKB_1	2.54e-08	0.26	TRUE	TRUE
ELME000442	MOD_Plk_1	.[DNE][^PG][ST](([FYILMVW]..)|([^PEDGKN][FWYLIVM]).)	1	4.03e-06	0.28	MOD_Plk_1	4.03e-06	0.28	TRUE	TRUE
ELME000443	MOD_Plk_2-3	[DE]..([ST])[EDILMVFWY](([DE].)|(.[DE]))	1	5.15e-13	0.39	MOD_Plk_2-3	5.15e-13	0.39	TRUE	TRUE
ELME000444	MOD_Plk_4	..[^IRFW]([ST])[ILMVFWY][ILMVFWY].	1	1.22e-06	0.37	MOD_Plk_4	1.22e-06	0.37	TRUE	TRUE
ELME000447	MOD_PRMT_GGRGG_1	GGRGG	1	1.17e-10	0.35	MOD_PRMT_GGRGG_1	1.17e-10	0.35	TRUE	TRUE
ELME000159	MOD_ProDKin_1	...([ST])P..	1	2.2e-06	0.2	MOD_ProDKin_1	2.2e-06	0.2	TRUE	TRUE
ELME000175	MOD_SPalmitoyl_2	G(C)M[GS][CL][KP]C	1	3.76e-15	0.57	MOD_SPalmitoyl_2	3.76e-15	0.57	TRUE	TRUE
ELME000168	MOD_SPalmitoyl_4	^M{0,1}G(C)..S[AKS]	1	1.2e-11	0.34	MOD_SPalmitoyl_4	1.2e-11	0.34	TRUE	TRUE
ELME000002	MOD_SUMO_for_1	[VILMAFP](K).E	1	4.93e-08	0.22	MOD_SUMO_for_1	4.93e-08	0.22	TRUE	TRUE
ELME000393	MOD_SUMO_rev_2	[SDE].{0,5}[DE].(K).{0,1}[AIFLMPSTV]	1	6.31e-08	0.23	MOD_SUMO_rev_2	6.31e-08	0.23	TRUE	TRUE
ELME000013	MOD_TYR_CSK	[TAD][EA].Q(Y)[QE].[GQA][PEDLS]	1	1.12e-13	0.6	MOD_TYR_CSK	1.12e-13	0.6	TRUE	TRUE
ELME000092	MOD_TYR_DYR	..[RKTC][IVL]Y[TQHS](Y)[IL]QSR	1	2.29e-24	0.47	MOD_TYR_DYR	2.29e-24	0.47	TRUE	TRUE
ELME000247	TRG_AP2beta_CARGO_1	[DE].{1,2}F[^P][^P][FL][^P][^P][^P]R	1	1.11e-15	0.38	TRG_AP2beta_CARGO_1	1.11e-15	0.38	TRUE	TRUE
ELME000259	TRG_Cilium_RVxP_2	RV.P.	1	9.79e-11	0.52	TRG_Cilium_RVxP_2	9.79e-11	0.52	TRUE	TRUE
ELME000523	TRG_DiLeu_BaEn_1	E..[^P]L[LIVM]	1	5.27e-06	0.22	TRG_DiLeu_BaEn_1	5.27e-06	0.22	TRUE	TRUE
ELME000524	TRG_DiLeu_BaEn_2	[^E]E...F[LIVM]	1	2.09e-10	0.47	TRG_DiLeu_BaEn_2	2.09e-10	0.47	TRUE	TRUE
ELME000525	TRG_DiLeu_BaEn_3	EE...[FIM][LIVM]	1	6.54e-05	0.71	TRG_DiLeu_BaEn_3	6.54e-05	0.71	TRUE	TRUE
ELME000526	TRG_DiLeu_BaEn_4	EE...L[^LIVMF]	1	2.97e-11	0.34	TRG_DiLeu_BaEn_4	2.97e-11	0.34	TRUE	TRUE
ELME000528	TRG_DiLeu_BaLyEn_6	[^E]..[RP]L[LI]	1	2.78e-07	0.28	TRG_DiLeu_BaLyEn_6	2.78e-07	0.28	TRUE	TRUE
ELME000527	TRG_DiLeu_LyEn_5	[E]..[RP]L[LI]	1	5.39e-08	0.35	TRG_DiLeu_LyEn_5	5.39e-08	0.35	TRUE	TRUE
ELME000120	TRG_ENDOCYTIC_2	Y..[LMVIF]	1	2.2e-09	0.29	TRG_ENDOCYTIC_2	2.2e-09	0.29	TRUE	TRUE
ELME000012	TRG_ER_diArg_1	([LIVMFYWPR]R[^YFWDE]{0,1}R)|(R[^YFWDE]{0,1}R[LIVMFYWPR])	1	5.23e-07	0.25	TRG_ER_diArg_1	5.23e-07	0.25	TRUE	TRUE
ELME000011	TRG_ER_diLys_1	K.{0,1}K.{2,3}$	1	2.78e-07	0.46	TRG_ER_diLys_1	2.78e-07	0.46	TRUE	TRUE
ELME000253	TRG_ER_FFAT_1	[EDS].{0,4}[ED][FY][FYKREM][DE][AC].{1,2}[EDST]	1	5.06e-11	0.14	TRG_ER_FFAT_1	5.06e-11	0.14	TRUE	TRUE
ELME000449	TRG_ER_FFAT_2	[EDS].{0,4}[EDSQN][FY][FYMITH]([ST])[ACP].{1,2}[EDST]	1	4.11e-09	0.44	TRG_ER_FFAT_2	4.11e-09	0.44	TRUE	TRUE
ELME000010	TRG_ER_KDEL_1	[KRHQSAP][DENQT]EL$	1	1.97e-07	0.42	TRG_ER_KDEL_1	1.97e-07	0.42	TRUE	TRUE
ELME000132	TRG_Golgi_diPhe_1	Q.{6,6}FF.{6,7}$	1	3.21e-18	0.41	TRG_Golgi_diPhe_1	3.21e-18	0.41	TRUE	TRUE
ELME000131	TRG_LysEnd_GGAAcLL_1	D..LL.{1,2}$	1	4.51e-10	0.24	TRG_LysEnd_GGAAcLL_1	4.51e-10	0.24	TRUE	TRUE
ELME000187	TRG_LysEnd_GGAAcLL_2	S[LW]LD[DE]EL[LM]	1	7.33e-12	0.46	TRG_LysEnd_GGAAcLL_2	7.33e-12	0.46	TRUE	TRUE
ELME000193	TRG_NES_CRM1_1	([DEQ].{0,1}[LIM].{2,3}[LIVMF][^P]{2,3}[LMVF].[LMIV].{0,3}[DE])|([DE].{0,1}[LIM].{2,3}[LIVMF][^P]{2,3}[LMVF].[LMIV].{0,3}[DEQ])	1	1.17e-12	0.27	TRG_NES_CRM1_1	1.17e-12	0.27	TRUE	TRUE
ELME000276	TRG_NLS_Bipartite_1	[KR][KR].{7,15}[^DE]((K[RK])|(RK))(([^DE][KR])|([KR][^DE]))[^DE]	1	7.2e-08	0.49	TRG_NLS_Bipartite_1	7.2e-08	0.49	TRUE	TRUE
ELME000270	TRG_NLS_MonoCore_2	[^DE]((K[RK])|(RK))[KRP][KR][^DE]	1	8.48e-08	0.27	TRG_NLS_MonoCore_2	8.48e-08	0.27	TRUE	TRUE
ELME000278	TRG_NLS_MonoExtC_3	[^DE]((K[RK])|(RK))(([^DE][KR])|([KR][^DE]))(([PKR])|([^DE][DE]))	1	9.12e-06	0.38	TRG_NLS_MonoExtC_3	9.12e-06	0.38	TRUE	TRUE
ELME000271	TRG_NLS_MonoExtN_4	(([PKR].{0,1}[^DE])|([PKR]))((K[RK])|(RK))(([^DE][KR])|([KR][^DE]))[^DE]	1	5.97e-09	0.26	TRG_NLS_MonoExtN_4	5.97e-09	0.26	TRUE	TRUE
ELME000009	TRG_PTS1	(.[SAPTC][KRH][LMFI]$)|([KRH][SAPTC][NTS][LMFI]$)	1	1.53e-06	0.43	TRG_PTS1	1.53e-06	0.43	TRUE	TRUE
