# Supplementary material for: CompariPSSM: a PSSM–PSSM comparison tool for motif-binding determinant analysis
Source: Bioinformatics. 2024 Oct 29;40(11):btae644. doi: 10.1093/bioinformatics/btae644 (PMC11639669; doi:10.1093/bioinformatics/btae644)
Supplement: btae644_Supplementary_Data [file btae644_supplementary_data.zip › Sup. Table 6 - Motif Annotation Results.xlsx]

## Sheet: Legend
Table Header Legend	Details
Motif Accession	Motif containing Protein Accession
Motif Gene Name	Motif containing Gene Name
Motif Start Position	Motif containing peptide start position
Motif Stop Position	Motif containing peptide stop position
Motif Peptide	Motif peptide sequence
Expected ELM Class	The manually cuarated Expected ELM Class identifier for the motif-containg peptide.
Expected ELM Class Name	The manually cuarated Expected ELM Class name for the motif-containg peptide.
Expected ELM Class Rank	The rank of the the comparison of the ProP-PD bait with the expected ELM Class. The rank is calculated as the ascending order of all the PSSM-PSSM p-values of a given ProP-PD bait against all ELM Classes comparisons.
Expected ELM Class PSSM-PSSM p-value	The PSSM-PSSM p-value of the comparison of the ProP-PD bait with the expected ELM Class.
Expected ELM Class Dissimilarity score	The dissimilarity score from the comparison of a given ProP-PD bait against its expected ELM Class
Best Match ELM Class	The ELM Class identifier with the lowest PSSM-PSSM p-value from the comparison of a given ProP-PD bait against all ELM Classes.
Best Match ELM Class name	The name of the ELM Class witht the lowest PSSM-PSSM p-value from the comparison of a given ProP-PD bait against all ELM Classes.
Best Match PSSM-PSSM p-value	The lowest PSSM-PSSM p-value from the comparison of a given ProP-PD bait against all ELM Classes.
Best Match ELM Class Dissimilarity score	The dissimilarity score for the lowest PSSM-PSSM p-value from the comparison of a given ProP-PD bait against all ELM Classes.
Match	If the Expected ELM Class is also the Best Match from the PSSM-PSSM comparison

## Sheet: Motif Annotation Results
	Motif Accession	Motif Gene Name	Motif Start Position	Motif Stop Position	Motif Peptide	Expected ELM Class	Expected ELM Class Name	Expected ELM Class Rank	Expected ELM Class PSSM-PSSM p-value	Expected ELM Class Dissimilarity score	Best Match ELM Class	Best Match ELM Class name	Best Match ELM Class PSSM-PSSM p-value	Best Match ELM Class Dissimilarity score	Match
ELME000417_O14558_11_18	O14558	HSPB6	11	18	WLRRASAP	ELME000417	LIG_14-3-3_CanoR_1	17	0.0475094	0.933116	ELME000445	LIG_PROFILIN_1	0.00321228	0.99323	FALSE
ELME000417_O60343_636_644	O60343	TBC1D4	636	644	FRRRAHTFS	ELME000417	LIG_14-3-3_CanoR_1	6	0.00964746	0.984799	ELME000061	MOD_PKB_1	0.00067542	0.956297	FALSE
ELME000417_P03372_589_595	P03372	ESR1	589	595	EGFPATV	ELME000417	LIG_14-3-3_CanoR_1	64	0.202653	0.830097	ELME000057	LIG_EVH1_1	0.00300005	0.918919	FALSE
ELME000417_P04150_611_622	P04150	NR3C1	611	622	RSYRQSSANLLC	ELME000417	LIG_14-3-3_CanoR_1	39	0.0592044	1	ELME000092	MOD_TYR_DYR	0.00062101	1	FALSE
ELME000417_P04637_380_391	P04637	TP53	380	391	HKKLMFKTEGPD	ELME000417	LIG_14-3-3_CanoR_1	202	0.911722	1	ELME000394	DOC_USP7_UBL2_3	0.00015648	0.97081	FALSE
ELME000417_P07101-6_13_22	P07101-6	TH	13	22	GFRRAVSELD	ELME000417	LIG_14-3-3_CanoR_1	22	0.0500632	1	ELME000437	DOC_MAPK_GRA24_9	2.05e-06	1	FALSE
ELME000417_P10636_526_533	P10636	MAPT	526	533	RSRTPSLP	ELME000417	LIG_14-3-3_CanoR_1	14	0.0215575	1	ELME000461	MOD_DYRK1A_RPxSP_1	0.00035782	0.992811	FALSE
ELME000417_P30307_205_222	P30307	CDC25C	205	222	KVSRSGLYRSPSMPENLN	ELME000417	LIG_14-3-3_CanoR_1	3	0.0103559	0.962098	ELME000422	DOC_MAPK_JIP1_4	0.00346457	0.987854	FALSE
ELME000417_P30307_211_219	P30307	CDC25C	211	219	LYRSPSMPE	ELME000417	LIG_14-3-3_CanoR_1	5	0.0148327	0.904894	ELME000092	MOD_TYR_DYR	0.00560438	1	FALSE
ELME000417_P40818_713_720	P40818	USP8	713	720	LKRSYSSP	ELME000417	LIG_14-3-3_CanoR_1	4	0.0104155	0.895082	ELME000360	DOC_PP1_SILK_1	0.0019511	1	FALSE
ELME000417_P42575_153_161	P42575	CASP2	153	161	KLRLSTDTV	ELME000417	LIG_14-3-3_CanoR_1	97	0.255934	0.748125	ELME000322	DEG_SCF_SKP2-CKS1_1	0.00039817	1	FALSE
ELME000417_P42575_135_142	P42575	CASP2	135	142	DYDLSLPF	ELME000417	LIG_14-3-3_CanoR_1	133	0.553966	0.886257	ELME000476	DOC_PP4_MxPP_1	0.00714661	1	FALSE
ELME000417_P56524_346_356	P56524	HDAC4	346	356	YTSPSLPNITL	ELME000417	LIG_14-3-3_CanoR_1	72	0.20687	0.995733	ELME000412	LIG_ANK_PxLPxL_1	1.9e-07	1	FALSE
ELME000417_P61587_233_241	P61587	RND3	233	241	LRKDKAKSC	ELME000417	LIG_14-3-3_CanoR_1	51	0.156494	0.991228	ELME000468	LIG_ARL_BART_1	0.00016054	1	FALSE
ELME000417_P62508_173_185	P62508	ESRRG	173	185	TKRRRKSCQACRF	ELME000417	LIG_14-3-3_CanoR_1	14	0.0208739	1	ELME000350	DEG_SCF_COI1_1	0.00098658	1	FALSE
ELME000417_Q00987_180_192	Q00987	MDM2	180	192	QRKRHKSDSISLS	ELME000417	LIG_14-3-3_CanoR_1	11	0.0175657	0.938142	ELME000061	MOD_PKB_1	0.00016941	1	FALSE
ELME000417_Q04206_41_51	Q04206	RELA	41	51	RSAGSIPGERS	ELME000417	LIG_14-3-3_CanoR_1	42	0.182516	0.996653	ELME000385	LIG_Mtr4_Air2_1	0.00049523	1	FALSE
ELME000417_Q04206_46_52	Q04206	RELA	46	52	IPGERST	ELME000417	LIG_14-3-3_CanoR_1	36	0.130146	0.988069	ELME000299	LIG_LYPXL_L_2	0.00615117	0.996653	FALSE
ELME000417_Q07889_1154_1165	Q07889	SOS1	1154	1165	PPRRRPESAPAE	ELME000417	LIG_14-3-3_CanoR_1	12	0.0125534	1	ELME000476	DOC_PP4_MxPP_1	0.0001316	0.948387	FALSE
ELME000417_Q12778_18_27	Q12778	FOXO1	18	27	PRPRSCTWPL	ELME000417	LIG_14-3-3_CanoR_1	20	0.0423546	0.995552	ELME000061	MOD_PKB_1	0.00029961	0.988304	FALSE
ELME000417_Q12778_249_259	Q12778	FOXO1	249	259	SPRRRAASMDN	ELME000417	LIG_14-3-3_CanoR_1	6	0.00522215	0.99516	ELME000061	MOD_PKB_1	0.00018233	0.99516	FALSE
ELME000417_Q13526_67_74	Q13526	PIN1	67	74	SRRPSSWR	ELME000417	LIG_14-3-3_CanoR_1	28	0.097769	0.887666	ELME000521	LIG_RuBisCO_WRxxL_1	0.00020219	0.928295	FALSE
ELME000417_Q15831_331_338	Q15831	STK11	331	338	RWRSMTVV	ELME000417	LIG_14-3-3_CanoR_1	20	0.0712068	0.993292	ELME000079	MOD_N-GLC_2	0.00579228	1	FALSE
ELME000417_Q4VCS5_170_179	Q4VCS5	AMOT	170	179	HVRSLSERLM	ELME000417	LIG_14-3-3_CanoR_1	10	0.0281156	0.980302	ELME000187	TRG_LysEnd_GGAAcLL_2	0.00155999	1	FALSE
ELME000417_Q5S007_907_915	Q5S007	LRRK2	907	915	KSNSISVGE	ELME000417	LIG_14-3-3_CanoR_1	57	0.136511	0.964831	ELME000492	LIG_LSD1_SNAG_1	0.00216767	0.964831	FALSE
ELME000417_Q6TGC4_441_449	Q6TGC4	PADI6	441	449	SSFYPSAEG	ELME000417	LIG_14-3-3_CanoR_1	131	0.407583	1	ELME000092	MOD_TYR_DYR	0.00015992	1	FALSE
ELME000417_Q6UUV9_145_155	Q6UUV9	CRTC1	145	155	SWRRTNSDSAL	ELME000417	LIG_14-3-3_CanoR_1	4	0.0101624	0.966759	ELME000269	DEG_SCF_TRCP1_1	0.00579735	1	FALSE
ELME000417_Q6UUV9_242_249	Q6UUV9	CRTC1	242	249	TGGSLPDL	ELME000417	LIG_14-3-3_CanoR_1	40	0.124435	0.961895	ELME000412	LIG_ANK_PxLPxL_1	0.00053347	0.99996	FALSE
ELME000417_Q6UUV9_60_67	Q6UUV9	CRTC1	60	67	YYGGSLPN	ELME000417	LIG_14-3-3_CanoR_1	35	0.105672	0.934505	ELME000412	LIG_ANK_PxLPxL_1	0.00205787	1	FALSE
ELME000417_Q6ZS72_63_72	Q6ZS72	PEAK3	63	72	ILTRTQSLPT	ELME000417	LIG_14-3-3_CanoR_1	7	0.00720265	1	ELME000299	LIG_LYPXL_L_2	0.00137371	1	FALSE
ELME000417_Q8TF72_1236_1245	Q8TF72	SHROOM3	1236	1245	VHVRSRSSPA	ELME000417	LIG_14-3-3_CanoR_1	7	0.0126259	0.972378	ELME000334	MOD_LATS_1	0.00038629	0.877105	FALSE
ELME000417_Q8WV28_145_155	Q8WV28	BLNK	145	155	EKARLTSTLPA	ELME000417	LIG_14-3-3_CanoR_1	30	0.075568	0.978915	ELME000412	LIG_ANK_PxLPxL_1	0.00369122	0.978915	FALSE
ELME000417_Q96RK0_296_304	Q96RK0	CIC	296	304	RERSMSETG	ELME000417	LIG_14-3-3_CanoR_1	6	0.0159437	0.837766	ELME000418	LIG_14-3-3_CterR_2	0.00566684	0.915003	FALSE
ELME000417_Q96RR4_95_102	Q96RR4	CAMKK2	95	102	SGRKLSLQ	ELME000417	LIG_14-3-3_CanoR_1	16	0.0661079	0.906717	ELME000437	DOC_MAPK_GRA24_9	0.00054492	1	FALSE
ELME000417_Q96RR4_506_513	Q96RR4	CAMKK2	506	513	EERSLSAP	ELME000417	LIG_14-3-3_CanoR_1	1	0.0114187	0.82712	ELME000417	LIG_14-3-3_CterR_2	0.0114187	0.996039	TRUE
ELME000417_Q9NPC2_367_374	Q9NPC2	KCNK9	367	374	LMKRRKSV	ELME000417	LIG_14-3-3_CanoR_1	5	0.00257492	0.997492	ELME000411	DOC_MAPK_RevD_3	0.00033762	0.965812	FALSE
ELME000417_Q9NQU5_94_101	Q9NQU5	PAK6	94	101	VISSNTLR	ELME000417	LIG_14-3-3_CanoR_1	79	0.23514	0.966023	ELME000418	LIG_14-3-3_CterR_2	0.00214127	0.991607	FALSE
ELME000417_Q9P0N9_120_125	Q9P0N9	TBC1D7	120	125	PRSPSF	ELME000417	LIG_14-3-3_CanoR_1	13	0.0465445	0.789474	ELME000009	TRG_PTS1	0.0111233	0.908225	FALSE
ELME000417_Q9P289_314_325	Q9P289	STK26	314	325	TSRENNTHPEWS	ELME000417	LIG_14-3-3_CanoR_1	205	1	1	ELME000232	DEG_APCC_KENBOX_2	0.0025492	1	FALSE
ELME000417_Q9UBF8_288_297	Q9UBF8	PI4KB	288	297	NLKRTASNPK	ELME000417	LIG_14-3-3_CanoR_1	15	0.0495026	0.907959	ELME000360	DOC_PP1_SILK_1	0.00042293	1	FALSE
ELME000417_Q9Y4G8_747_757	Q9Y4G8	RAPGEF2	747	757	KLRSKTSCANL	ELME000417	LIG_14-3-3_CanoR_1	87	0.308779	0.990184	ELME000468	LIG_ARL_BART_1	4.9e-05	1	FALSE
ELME000418_P06748_288_294	P06748	NPM1	288	294	WQWRKSL	ELME000418	LIG_14-3-3_CterR_2	109	0.336305	1	ELME000186	LIG_Clathr_ClatBox_2	0.00048571	0.985133	FALSE
ELME000418_P19525_545_551	P19525	EIF2AK2	545	551	KNERHTC	ELME000418	LIG_14-3-3_CterR_2	66	0.187373	0.97619	ELME000350	DEG_SCF_COI1_1	0.00437555	0.731874	FALSE
ELME000418_Q9UIK4_362_370	Q9UIK4	DAPK2	362	370	HPRRRSSTS	ELME000418	LIG_14-3-3_CterR_2	1	0.0010863	0.899074	ELME000418	LIG_14-3-3_CterR_2	0.0010863	0.899074	TRUE
ELME000440_Q9NP71_117_136	Q9NP71	MLXIPL	117	136	RDKIRLNNAIWRAWYIQYVK	ELME000440	LIG_14-3-3_ChREBP_3	60	0.24808	1	ELME000350	DEG_SCF_COI1_1	0.0018369	1	FALSE
ELME000190_Q9Y6I3_365_369	Q9Y6I3	EPN1	365	369	ASDPW	ELME000190	LIG_AP2alpha_2	1	0.0001468	0.820129	ELME000190	LIG_AP2alpha_2	0.0001468	0.820129	TRUE
ELME000124_O43426_1458_1466	O43426	SYNJ1	1458	1466	LDGFKDSFD	ELME000124	LIG_AP2alpha_1	1	0.00013417	0.958071	ELME000124	LIG_AP2alpha_1	0.00013417	0.958071	TRUE
ELME000124_P42566_717_725	P42566	EPS15	717	725	NESFGGGFA	ELME000124	LIG_AP2alpha_1	9	0.0107568	1	ELME000409	LIG_G3BP_FGDF_1	0.00047258	1	FALSE
ELME000097_O60829_7_16	O60829	PAGE4	7	16	SRSRGRGDGQ	ELME000097	DOC_ANK_TNKS_1	1	8.25e-05	1	ELME000097	DOC_ANK_TNKS_1	8.25e-05	1	TRUE
ELME000097_P13693_18_27	P13693	TPT1	18	27	YKIREIADGL	ELME000097	DOC_ANK_TNKS_1	210	1	1	ELME000484	LIG_KLC1_Yacidic_2	0.00140434	1	FALSE
ELME000097_Q7Z6K5_209_220	Q7Z6K5	ARPIN	209	220	AAEIREQGDGAE	ELME000097	DOC_ANK_TNKS_1	1	4.32e-05	0.948104	ELME000097	DOC_ANK_TNKS_1	4.32e-05	0.948104	TRUE
ELME000097_Q9UHP3_1046_1055	Q9UHP3	USP25	1046	1055	SLSRTPADGR	ELME000097	DOC_ANK_TNKS_1	1	0.00051263	0.972345	ELME000097	DOC_ANK_TNKS_1	0.00051263	0.972345	TRUE
ELME000276_P61978_19_38	P61978	HNRNPK	19	38	FGKRPAEDMEEEQAFKRSRN	ELME000276	TRG_NLS_Bipartite_1	2	0.0034789	0.99254	ELME000516	LIG_ActinCP_TwfCPI_2	6.03e-05	1	FALSE
ELME000276_P62861_31_55	P62861	FAU	31	55	LEGIAPEDQVVLLAGAPLEDEATLG	ELME000276	TRG_NLS_Bipartite_1	264	1	0.984741	ELME000341	LIG_MYND_3	0.00461682	1	FALSE
ELME000276_Q12888_1665_1685	Q12888	TP53BP1	1665	1685	SGKRKLITSEEERSPAKRGRK	ELME000276	TRG_NLS_Bipartite_1	9	0.0145965	0.968595	ELME000322	DEG_SCF_SKP2-CKS1_1	0.00041319	1	FALSE
ELME000278_P12956_550_558	P12956	XRCC6	550	558	SGSKRPKVE	ELME000278	TRG_NLS_MonoExtC_3	3	0.00548116	0.898056	ELME000271	TRG_NLS_MonoExtN_4	0.00266522	0.898056	FALSE
ELME000278_P28715_1168_1175	P28715	ERCC5	1168	1175	VFGKKRRK	ELME000278	TRG_NLS_MonoExtC_3	4	0.00300914	0.925231	ELME000299	LIG_LYPXL_L_2	0.00024881	0.905471	FALSE
ELME000427_O15350_12_27	O15350	TP73	12	27	GTTFEHLWSSLEPDST	ELME000427	LIG_BH_BH3_1	220	1	0.992947	ELME000184	DEG_MDM2_SWIB_1	5.05e-10	0.96008	FALSE
ELME000427_O43521_142_160	O43521	BCL2L11	142	160	MRPEIWIAQELRRIGDEFN	ELME000427	LIG_BH_BH3_1	1	3.45e-10	0.962537	ELME000427	LIG_BH_BH3_1	3.45e-10	0.962537	TRUE
ELME000427_P55957_80_98	P55957	BID	80	98	EDIIRNIARHLAQVGDSMD	ELME000427	LIG_BH_BH3_1	1	2.15e-09	0.980609	ELME000427	LIG_BH_BH3_1	2.15e-09	0.980609	TRUE
ELME000427_Q07812_53_71	Q07812	BAX	53	71	DASTKKLSECLKRIGDELD	ELME000427	LIG_BH_BH3_1	1	4.21e-08	0.879899	ELME000427	LIG_BH_BH3_1	4.21e-08	0.879899	TRUE
ELME000427_Q13794_22_37	Q13794	PMAIP1	22	37	EVECATQLRRFGDKLN	ELME000427	LIG_BH_BH3_1	1	9.69e-08	0.927405	ELME000427	LIG_BH_BH3_1	9.69e-08	0.927405	TRUE
ELME000427_Q8NFP0_75_95	Q8NFP0	PXT1	75	95	QEEIIHKLAMQLRHIGDNIDH	ELME000427	LIG_BH_BH3_1	1	1.29e-07	1	ELME000427	LIG_BH_BH3_1	1.29e-07	1	TRUE
ELME000427_Q9BXH1_131_149	Q9BXH1	BBC3	131	149	EQWAREIGAQLRRMADDLN	ELME000427	LIG_BH_BH3_1	1	2.98e-07	0.984211	ELME000427	LIG_BH_BH3_1	2.98e-07	0.984211	TRUE
ELME000085_P02760_209_217	P02760	AMBP	209	217	PQEEEGSGG	ELME000085	MOD_GlcNHglycan	1	0.00020229	0.987964	ELME000085	MOD_GlcNHglycan	0.00020229	0.987964	TRUE
ELME000085_P18827_201_209	P18827	SDC1	201	209	PAAEGSGEQ	ELME000085	MOD_GlcNHglycan	1	4.17e-05	0.984256	ELME000085	MOD_GlcNHglycan	4.17e-05	0.984256	TRUE
ELME000410_Q96K30_138_145	Q96K30	RITA1	138	145	RALLWTPP	ELME000410	LIG_CSL_BTD_1	1	0.00083003	0.980029	ELME000410	LIG_CSL_BTD_1	0.00083003	0.980029	TRUE
ELME000236_P68363_443_451	P68363	TUBA1B	443	451	EGEEEGEEY	ELME000236	LIG_CAP-Gly_1	1	2.59e-05	0.997582	ELME000236	LIG_CAP-Gly_1	2.59e-05	0.997582	TRUE
ELME000141_Q5FBB7_448_456	Q5FBB7	SGO1	448	456	SLYPVVKIR	ELME000141	LIG_HP1_1	108	0.298976	1	ELME000058	LIG_EVH1_2	0.00054921	1	FALSE
ELME000047_P63010_629_635	P63010	AP2B1	629	635	GDLLNLD	ELME000047	LIG_Clathr_ClatBox_1	1	0.00020958	0.983787	ELME000047	LIG_Clathr_ClatBox_1	0.00020958	0.983787	TRUE
ELME000047_Q15398_832_840	Q15398	DLGAP5	832	840	GGNLITFSP	ELME000047	LIG_Clathr_ClatBox_1	58	0.199884	0.975232	ELME000161	MOD_OGLYCOS	0.00827726	1	FALSE
ELME000047_Q9NYZ3_691_699	Q9NYZ3	GTSE1	691	699	VGQLIDLSS	ELME000047	LIG_Clathr_ClatBox_1	17	0.0200222	0.954032	ELME000098	LIG_CtBP_PxDLS_1	0.00350014	0.996491	FALSE
ELME000121_Q8TD19_941_949	Q8TD19	NEK9	941	949	GMHSKGTQT	ELME000121	LIG_Dynein_DLC8_1	1	2.27e-05	0.965753	ELME000121	LIG_Dynein_DLC8_1	2.27e-05	0.965753	TRUE
ELME000121_Q96LC9_64_72	Q96LC9	BMF	64	72	SQEDKATQT	ELME000121	LIG_Dynein_DLC8_1	1	2.63e-07	0.903158	ELME000121	LIG_Dynein_DLC8_1	2.63e-07	0.903158	TRUE
ELME000121_Q9H4H8_386_394	Q9H4H8	FAM83D	386	394	AIDAATQTE	ELME000121	LIG_Dynein_DLC8_1	3	0.00039653	0.986842	ELME000186	LIG_Clathr_ClatBox_2	0.00018409	0.980751	FALSE
ELME000121_Q9H4H8_437_445	Q9H4H8	FAM83D	437	445	SRSTTTQTD	ELME000121	LIG_Dynein_DLC8_1	1	1.36e-05	0.965153	ELME000121	LIG_Dynein_DLC8_1	1.36e-05	0.965153	TRUE
ELME000121_Q9Y4I1_1283_1291	Q9Y4I1	MYO5A	1283	1291	KDDKNTMTD	ELME000121	LIG_Dynein_DLC8_1	1	2.93e-05	1	ELME000121	LIG_Dynein_DLC8_1	2.93e-05	1	TRUE
ELME000058_Q16643_536_544	Q16643	DBN1	536	544	LPEPPATFC	ELME000058	LIG_EVH1_2	6	0.0123337	0.99914	ELME000010	TRG_ER_KDEL_1	0.0001129	1	FALSE
ELME000193_O00311_454_470	O00311	CDC7	454	470	PAQDLRKLCERLRGMDS	ELME000193	TRG_NES_CRM1_1	27	0.0787186	0.954492	ELME000530	DOC_MIT_MIM_1	0.00409665	1	FALSE
ELME000193_O75398_451_467	O75398	DEAF1	451	467	RSWLYLEEMVNSLLNTA	ELME000193	TRG_NES_CRM1_1	20	0.0786385	1	ELME000379	LIG_RPA_C_Vert	0.00423311	0.960766	FALSE
ELME000193_O96018_56_72	O96018	APBA3	56	72	SLQELVQQFEALPGDLV	ELME000193	TRG_NES_CRM1_1	4	0.00173017	0.852285	ELME000530	DOC_MIT_MIM_1	0.0006205	0.962617	FALSE
ELME000193_P49023-4_125_145	P49023-4	PXN	125	145	SASSATRELDELMASLSDFKF	ELME000193	TRG_NES_CRM1_1	23	0.0716208	0.977387	ELME000125	LIG_FAT_LD_1	4.34e-12	0.992919	FALSE
ELME000193_Q02750_29_44	Q02750	MAP2K1	29	44	NLEALQKKLEELELDE	ELME000193	TRG_NES_CRM1_1	1	6.1e-06	0.911381	ELME000193	TRG_NES_CRM1_1	6.1e-06	0.911381	TRUE
ELME000193_Q06787_424_440	Q06787	FMR1	424	440	LKEVDQLRLERLQIDEQ	ELME000193	TRG_NES_CRM1_1	3	0.0129948	0.969325	ELME000314	LIG_Actin_RPEL_3	0.00183572	0.997398	FALSE
ELME000193_Q13485_135_151	Q13485	SMAD4	135	151	RVVSPGIDLSGLTLQSN	ELME000193	TRG_NES_CRM1_1	73	0.260821	1	ELME000350	DEG_SCF_COI1_1	0.00038579	1	FALSE
ELME000193_Q17RY0_382_394	Q17RY0	CPEB4	382	394	DMHSLESSLIDIM	ELME000193	TRG_NES_CRM1_1	77	0.278394	0.970639	ELME000125	LIG_FAT_LD_1	0.00183827	0.986842	FALSE
ELME000193_Q9BVS4_388_404	Q9BVS4	RIOK2	388	404	ARSFEMTEFNQALEEIK	ELME000193	TRG_NES_CRM1_1	2	0.00098461	0.84265	ELME000253	TRG_ER_FFAT_1	8.34e-05	0.967956	FALSE
ELME000193_Q9NRA8_434_449	Q9NRA8	EIF4ENIF1	434	449	SVEEVEAGLKGLKVDQ	ELME000193	TRG_NES_CRM1_1	2	0.00219505	0.949694	ELME000255	LIG_GLEBS_BUB3_1	0.00060451	0.984375	FALSE
ELME000193_Q9NSV4_1179_1193	Q9NSV4	DIAPH3	1179	1193	SVPEVEALLARLRAL	ELME000193	TRG_NES_CRM1_1	13	0.0131616	0.919594	ELME000125	LIG_FAT_LD_1	0.00013339	1	FALSE
ELME000193_Q9UQL6_1081_1097	Q9UQL6	HDAC5	1081	1097	EEAETVSAMALLSVGAE	ELME000193	TRG_NES_CRM1_1	39	0.125797	0.969325	ELME000125	LIG_FAT_LD_1	0.00175381	1	FALSE
ELME000125_O60711_91_101	O60711	LPXN	91	101	AQLDELMAHLT	ELME000125	LIG_FAT_LD_1	1	4.11e-07	0.988926	ELME000125	LIG_FAT_LD_1	4.11e-07	0.988926	TRUE
ELME000125_O60711_1_13	O60711	LPXN	1	13	MEELDALLEELER	ELME000125	LIG_FAT_LD_1	1	2.21e-06	0.957895	ELME000125	LIG_FAT_LD_1	2.21e-06	0.957895	TRUE
ELME000125_P49023_142_154	P49023	PXN	142	154	LSELDRLLLELNA	ELME000125	LIG_FAT_LD_1	1	1.56e-09	0.987241	ELME000125	LIG_FAT_LD_1	1.56e-09	0.987241	TRUE
ELME000125_Q9BSQ5_226_237	Q9BSQ5	CCM2	226	237	IDFLDRAIFDGA	ELME000125	LIG_FAT_LD_1	2	0.00606621	1	ELME000346	LIG_NBox_RRM_1	0.00416639	1	FALSE
ELME000107_Q15276_433_443	Q15276	RABEP1	433	443	NLDESDFGPLV	ELME000107	LIG_AP_GAE_1	1	0.00019583	0.966832	ELME000107	LIG_AP_GAE_1	0.00019583	0.966832	TRUE
ELME000116_Q8NDV7_1734_1739	Q8NDV7	TNRC6A	1734	1739	PPGLTG	ELME000116	LIG_GYF	1	0.00018977	0.979715	ELME000116	LIG_GYF	0.00018977	0.979715	TRUE
ELME000116_Q9HCJ0_1476_1479	Q9HCJ0	TNRC6C	1476	1479	PGLT	ELME000116	LIG_GYF	2	0.00294694	0.988782	ELME000476	DOC_PP4_MxPP_1	0.00282996	1	FALSE
ELME000063_Q9H3D4_619_627	Q9H3D4	TP63	619	627	TPSSASTVS	ELME000063	MOD_CK1_1	1	0.00110248	0.99449	ELME000063	MOD_CK1_1	0.00110248	0.99449	TRUE
ELME000461_Q5IJ48_3_9	Q5IJ48	CRB2	3	9	LARPGTP	ELME000461	MOD_DYRK1A_RPxSP_1	13	0.0381026	0.852536	ELME000004	LIG_WW_2	0.00105926	0.985344	FALSE
ELME000061_P49841_2_12	P49841	GSK3B	2	12	SGRPRTTSFAE	ELME000061	MOD_PKB_1	1	5.58e-05	0.913131	ELME000061	MOD_PKB_1	5.58e-05	0.913131	TRUE
ELME000388_O75496_196_204	O75496	GMNN	196	204	EGTVSSSTD	ELME000388	DEG_SPOP_SBC_1	7	0.00895904	0.844751	ELME000293	LIG_BIR_III_4	0.00102185	1	FALSE
ELME000388_P52945_224_232	P52945	PDX1	224	232	EQDCAVTSG	ELME000388	DEG_SPOP_SBC_1	10	0.026516	0.960526	ELME000085	MOD_GlcNHglycan	0.00216575	0.973684	FALSE
ELME000388_P60484_357_363	P60484	PTEN	357	363	PEASSST	ELME000388	DEG_SPOP_SBC_1	1	0.00149156	0.912524	ELME000388	DEG_SPOP_SBC_1	0.00149156	0.912524	TRUE
ELME000388_Q12888_1639_1645	Q12888	TP53BP1	1639	1645	PTASSSS	ELME000388	DEG_SPOP_SBC_1	2	0.00224368	0.954317	ELME000358	DOC_CKS1_1	0.00186583	1	FALSE
ELME000388_Q15059_244_250	Q15059	BRD3	244	250	RKADTTT	ELME000388	DEG_SPOP_SBC_1	82	0.243036	1	ELME000350	DEG_SCF_COI1_1	0.00062631	0.998496	FALSE
ELME000367_P19634_682_687	P19634	SLC9A1	682	687	NYLTVP	ELME000367	DOC_PP2B_LxvP_1	1	0.00052503	0.90372	ELME000367	DOC_PP2B_LxvP_1	0.00052503	0.90372	TRUE
ELME000237_P19634_712_720	P19634	SLC9A1	712	720	EDLPVITID	ELME000237	DOC_PP2B_PxIxI_1	1	0.00117427	0.966615	ELME000237	DOC_PP2B_PxIxI_1	0.00117427	0.966615	TRUE
ELME000237_P24588_336_344	P24588	AKAP5	336	344	EPIAIIITD	ELME000237	DOC_PP2B_PxIxI_1	5	0.00636684	1	ELME000013	MOD_TYR_CSK	0.00017976	1	FALSE
ELME000237_P53805_206_214	P53805	RCAN1	206	214	DTTPSVVVH	ELME000237	DOC_PP2B_PxIxI_1	6	0.0425993	0.923477	ELME000512	DEG_SCF_FBXO31_1	0.00445759	1	FALSE
ELME000137_O75807_550_559	O75807	PPP1R15A	550	559	PLKARKVRFS	ELME000137	DOC_PP1_RVXF_1	1	2.51e-05	0.979626	ELME000137	DOC_PP1_RVXF_1	2.51e-05	0.979626	TRUE
ELME000137_Q5SWA1_635_644	Q5SWA1	PPP1R15B	635	644	HVKRKKVTFL	ELME000137	DOC_PP1_RVXF_1	1	2.78e-06	0.808421	ELME000137	DOC_PP1_RVXF_1	2.78e-06	0.808421	TRUE
ELME000137_Q69YH5_387_396	Q69YH5	CDCA2	387	396	MRKRKRVTFG	ELME000137	DOC_PP1_RVXF_1	1	4.78e-05	0.853921	ELME000137	DOC_PP1_RVXF_1	4.78e-05	0.853921	TRUE
ELME000137_Q86XI6_57_66	Q86XI6	PPP1R3B	57	66	KKVKKRVSFA	ELME000137	DOC_PP1_RVXF_1	1	5.13e-05	0.747368	ELME000137	DOC_PP1_RVXF_1	5.13e-05	0.747368	TRUE
ELME000137_Q9UQK1_79_88	Q9UQK1	PPP1R3C	79	88	NQAKKRVVFA	ELME000137	DOC_PP1_RVXF_1	1	0.00014757	0.847503	ELME000137	DOC_PP1_RVXF_1	0.00014757	0.847503	TRUE
ELME000530_Q96FZ7_166_179	Q96FZ7	CHMP6	166	179	EQIELPEVPSEPLP	ELME000530	DOC_MIT_MIM_1	137	0.687749	1	ELME000484	LIG_KLC1_Yacidic_2	0.00608482	1	FALSE
ELME000530_Q9UQN3_198_212	Q9UQN3	CHMP2B	198	212	ISDEEIERQLKALGV	ELME000530	DOC_MIT_MIM_1	2	0.00081871	0.987342	ELME000427	LIG_BH_BH3_1	0.00075755	0.966293	FALSE
ELME000120_O43493_427_434	O43493	TGOLN2	427	434	ASDYQRLD	ELME000120	TRG_ENDOCYTIC_2	1	0.00257341	0.962036	ELME000120	TRG_ENDOCYTIC_2	0.00257341	0.962036	TRUE
ELME000120_O60331_646_653	O60331	PIP5K1C	646	653	SWVYSPLH	ELME000120	TRG_ENDOCYTIC_2	30	0.108163	0.923885	ELME000529	MOD_CDC14_SPxK_1	0.00602093	0.961967	FALSE
ELME000120_P13612_1007_1012	P13612	ITGA4	1007	1012	RQYKSI	ELME000120	TRG_ENDOCYTIC_2	60	0.13434	1	ELME000092	MOD_TYR_DYR	0.00088092	0.990253	FALSE
ELME000120_P16109_815_822	P16109	SELP	815	822	LGTYGVFT	ELME000120	TRG_ENDOCYTIC_2	177	0.657325	0.98985	ELME000409	LIG_G3BP_FGDF_1	0.00812264	1	FALSE
ELME000120_P35568_610_615	P35568	IRS1	610	615	DGYMPM	ELME000120	TRG_ENDOCYTIC_2	5	0.0108645	0.928571	ELME000182	LIG_SH2_STAT5	0.00016507	0.6642	FALSE
ELME000120_Q10589_5_12	Q10589	BST2	5	12	SYDYCRVP	ELME000120	TRG_ENDOCYTIC_2	2	0.0120443	0.987167	ELME000512	DEG_SCF_FBXO31_1	0.00880703	1	FALSE
ELME000060_P62166_-1_7	P62166	NCS1	1	7	MGKSNSK	ELME000060	MOD_NMyristoyl	5	0.0135051	0.942324	ELME000341	LIG_WRC_WIRS_1	0.011	0.992132	FALSE
ELME000060_P62330_-1_7	P62330	ARF6	1	7	MGKSNSK	ELME000060	MOD_NMyristoyl	2	0.00549892	0.987657	ELME000507	LIG_WRC_WIRS_1	0.00493855	1	FALSE
ELME000060_Q96NN9_-1_8	Q96NN9	AIFM3	1	8	MGGCFSKP	ELME000060	MOD_NMyristoyl	1	0.00229095	0.958873	ELME000060	MOD_NMyristoyl	0.00229095	0.958873	TRUE
ELME000060_Q96NN9-2_-1_8	Q96NN9-2	AIFM3	1	8	MGGCFSKP	ELME000060	MOD_NMyristoyl	1	0.00180787	0.933106	ELME000060	MOD_NMyristoyl	0.00180787	0.933106	TRUE
ELME000046_Q9Y618_2337_2347	Q9Y618	NCOR2	2337	2347	MGLEAIIRKAL	ELME000046	LIG_CORNRBOX	1	2.28e-08	1	ELME000046	LIG_CORNRBOX	2.28e-08	1	TRUE
ELME000045_P09683_43_51	P09683	SCT	43	51	GARLQRLLQ	ELME000045	LIG_NRBOX	1	0.00181326	0.991532	ELME000045	LIG_NRBOX	0.00181326	0.991532	TRUE
ELME000045_P42226_799_807	P42226	STAT6	799	807	EQDLTKLLL	ELME000045	LIG_NRBOX	1	0.00293349	0.985097	ELME000045	LIG_NRBOX	0.00293349	0.985097	TRUE
ELME000045_P51843_143_151	P51843	NR0B1	143	151	GSILYSLLT	ELME000045	LIG_NRBOX	1	0.00030803	0.968239	ELME000045	LIG_NRBOX	0.00030803	0.968239	TRUE
ELME000045_Q13772_325_333	Q13772	NCOA4	325	333	SEKFKLLFQ	ELME000045	LIG_NRBOX	70	0.193513	0.979826	ELME000390	DEG_Kelch_Keap1_1	0.00267443	0.971219	FALSE
ELME000045_Q15466_18_26	Q15466	NR0B2	18	26	PAILYALLS	ELME000045	LIG_NRBOX	1	0.00039115	0.909185	ELME000045	LIG_NRBOX	0.00039115	0.909185	TRUE
ELME000045_Q15466_115_123	Q15466	NR0B2	115	123	PSILKKILL	ELME000045	LIG_NRBOX	2	0.00053513	0.993808	ELME000437	DOC_MAPK_GRA24_9	0.00034387	1	FALSE
ELME000045_Q15788_687_695	Q15788	NCOA1	687	695	HKILHRLLQ	ELME000045	LIG_NRBOX	1	2.77e-05	0.911518	ELME000045	LIG_NRBOX	2.77e-05	0.911518	TRUE
ELME000045_Q15788_630_638	Q15788	NCOA1	630	638	SHKLVQLLT	ELME000045	LIG_NRBOX	1	0.00012715	0.857983	ELME000045	LIG_NRBOX	0.00012715	0.857983	TRUE
ELME000045_Q15788_746_754	Q15788	NCOA1	746	754	HQLLRYLLD	ELME000045	LIG_NRBOX	1	3.04e-05	0.928793	ELME000045	LIG_NRBOX	3.04e-05	0.928793	TRUE
ELME000045_Q15788_1432_1440	Q15788	NCOA1	1432	1440	KSLLQQLLT	ELME000045	LIG_NRBOX	1	0.00012695	0.943375	ELME000045	LIG_NRBOX	0.00012695	0.943375	TRUE
ELME000045_Q86YN6_152_162	Q86YN6	PPARGC1B	152	162	ELSLLQKLLLA	ELME000045	LIG_NRBOX	1	5.84e-05	0.977597	ELME000045	LIG_NRBOX	5.84e-05	0.977597	TRUE
ELME000045_Q9HCD5_342_350	Q9HCD5	NCOA5	342	350	IQSLINLLA	ELME000045	LIG_NRBOX	1	0.00145415	0.850877	ELME000045	LIG_NRBOX	0.00145415	0.850877	TRUE
ELME000045_Q9UBK2_208_216	Q9UBK2	PPARGC1A	208	216	SELLKYLTT	ELME000045	LIG_NRBOX	1	0.00069795	0.966942	ELME000045	LIG_NRBOX	0.00069795	0.966942	TRUE
ELME000045_Q9Y6Q9_617_627	Q9Y6Q9	NCOA3	617	627	GHKKLLQLLTC	ELME000045	LIG_NRBOX	1	4.84e-05	0.932828	ELME000045	LIG_NRBOX	4.84e-05	0.932828	TRUE
ELME000045_Q9Y6Q9_734_744	Q9Y6Q9	NCOA3	734	744	NNALLRYLLDR	ELME000045	LIG_NRBOX	1	7.66e-05	0.948033	ELME000045	LIG_NRBOX	7.66e-05	0.948033	TRUE
ELME000493_P15692_226_232	P15692	VEGFA	226	232	RCDKPRR	ELME000493	LIG_NRP_CendR_1	1	8.71e-05	0.976253	ELME000493	LIG_NRP_CendR_1	8.71e-05	0.976253	TRUE
ELME000303_P15170-3_64_80	P15170-3	GSPT1	64	80	AFSRQLNVNAKPFVPNV	ELME000303	LIG_PAM2_1	1	4.54e-10	0.890218	ELME000303	LIG_PAM2_1	4.54e-10	0.890218	TRUE
ELME000303_Q8IYD1_57_71	Q8IYD1	GSPT2	57	71	KPFVPNVHAAEFVPS	ELME000303	LIG_PAM2_1	1	6.53e-07	0.871845	ELME000303	LIG_PAM2_1	6.53e-07	0.871845	TRUE
ELME000041_Q96QT6_208_217	Q96QT6	PHF12	208	217	RPFELLIAAA	ELME000041	LIG_Sin3_3	15	0.0643851	1	ELME000021	LIG_Sin3_1	0.00395392	0.983627	FALSE
ELME000086_B5MDL5_269_277	B5MDL5	MAPK12	269	277	ARVSKETPL	ELME000086	LIG_PDZ_Class_1	25	0.0616829	0.906433	ELME000013	MOD_TYR_CSK	0.00655408	0.978947	FALSE
ELME000086_O43572_655_662	O43572	AKAP10	655	662	PLEKSTKL	ELME000086	LIG_PDZ_Class_1	107	0.456692	1	ELME000098	LIG_CtBP_PxDLS_1	0.00094614	0.837087	FALSE
ELME000086_O75084_566_574	O75084	FZD7	566	574	HSSKGETAV	ELME000086	LIG_PDZ_Class_1	64	0.144983	1	ELME000146	CLV_PCSK_SKI1_1	0.0033578	0.902942	FALSE
ELME000086_P23508_822_829	P23508	MCC	822	829	PHTNETSL	ELME000086	LIG_PDZ_Class_1	9	0.0468794	0.973206	ELME000197	LIG_BRCT_BRCA1_1	0.0110474	0.996241	FALSE
ELME000086_P25054_2836_2843	P25054	APC	2836	2843	GSYLVTSV	ELME000086	LIG_PDZ_Class_1	31	0.095121	0.999526	ELME000359	LIG_SUFU_1	0.00129016	0.986919	FALSE
ELME000086_P60484_396_403	P60484	PTEN	396	403	QHTQITKV	ELME000086	LIG_PDZ_Class_1	39	0.0927305	0.921473	ELME000392	DEG_Kelch_KLHL3_1	0.00496779	1	FALSE
ELME000086_P63252_419_427	P63252	KCNJ2	419	427	RPLRRESEI	ELME000086	LIG_PDZ_Class_1	93	0.36166	0.952741	ELME000527	TRG_DiLeu_LyEn_5	0.00927811	0.957033	FALSE
ELME000086_Q03431_587_593	Q03431	PTH1R	587	593	EEWETVM	ELME000086	LIG_PDZ_Class_1	14	0.0258831	0.937378	ELME000526	TRG_DiLeu_BaEn_4	0.00086933	0.990215	FALSE
ELME000086_Q12879_1457_1464	Q12879	GRIN2A	1457	1464	MPSIESDV	ELME000086	LIG_PDZ_Class_1	77	0.224322	0.995423	ELME000341	LIG_MYND_3	0.00211744	0.995423	FALSE
ELME000086_Q13574_921_928	Q13574	DGKZ	921	928	REDQETAV	ELME000086	LIG_PDZ_Class_1	17	0.0395561	0.907075	ELME000346	LIG_NBox_RRM_1	0.00401684	1	FALSE
ELME000086_Q13639-2_379_387	Q13639-2	HTR4	379	387	DPESLESCF	ELME000086	LIG_PDZ_Class_1	35	0.12706	0.945121	ELME000063	MOD_CK1_1	0.00218362	0.945121	FALSE
ELME000086_Q16348_722_729	Q16348	SLC15A2	722	729	LETKKTKL	ELME000086	LIG_PDZ_Class_1	70	0.18876	0.90382	ELME000098	LIG_CtBP_PxDLS_1	0.00525299	1	FALSE
ELME000086_Q92806_386_393	Q92806	KCNJ9	386	393	PPESESKV	ELME000086	LIG_PDZ_Class_1	112	0.41409	1	ELME000292	DEG_SCF_FBW7_2	0.00015291	0.973684	FALSE
ELME000086_Q96PB8_251_259	Q96PB8	LRRC3B	251	259	EPDDISTVV	ELME000086	LIG_PDZ_Class_1	181	0.791791	0.991389	ELME000192	CLV_TASPASE1	0.00064242	0.995694	FALSE
ELME000086_Q9UKN7_3522_3530	Q9UKN7	MYO15A	3522	3530	LPPSEITLL	ELME000086	LIG_PDZ_Class_1	115	0.4931	1	ELME000437	DOC_MAPK_GRA24_9	0.00098968	0.957717	FALSE
ELME000086_Q9ULK5_513_521	Q9ULK5	VANGL2	513	521	MRLQSETSV	ELME000086	LIG_PDZ_Class_1	37	0.0933206	1	ELME000486	DOC_CYCLIN_D_Helix_1	0.00471795	1	FALSE
ELME000089_Q4KMQ1_450_461	Q4KMQ1	TPRN	450	461	RPGLPVTFIDEV	ELME000089	LIG_PDZ_Class_3	158	0.644379	1	ELME000004	LIG_WW_2	0.00060033	0.997661	FALSE
ELME000091_P58401_658_666	P58401	NRXN2	658	666	KNKDKEYYV	ELME000091	LIG_PDZ_Class_2	3	0.00130213	1	ELME000299	LIG_LYPXL_L_2	1.49e-07	1	FALSE
ELME000091_Q9C0A0_1300_1308	Q9C0A0	CNTNAP4	1300	1308	NENQKEYFF	ELME000091	LIG_PDZ_Class_2	3	0.00843226	0.865051	ELME000236	LIG_CAP-Gly_1	0.00521495	0.986667	FALSE
ELME000091_Q9ULB1_1469_1477	Q9ULB1	NRXN1	1469	1477	KNKDKEYYV	ELME000091	LIG_PDZ_Class_2	4	0.00117604	1	ELME000299	LIG_LYPXL_L_2	1.4e-07	1	FALSE
ELME000423_P15336_45_57	P15336	ATF2	45	57	HKHKHEMTLKFGP	ELME000423	DOC_MAPK_NFAT4_5	3	0.011575	0.973333	ELME000492	LIG_LSD1_SNAG_1	0.00725387	1	FALSE
ELME000432_O14733_38_47	O14733	MAP2K7	38	47	RPRPTLQLPL	ELME000432	DOC_MAPK_MEF2A_6	4	0.00896524	0.98776	ELME000004	LIG_WW_2	0.00613895	1	FALSE
ELME000432_P15336_45_56	P15336	ATF2	45	56	HKHKHEMTLKFG	ELME000432	DOC_MAPK_MEF2A_6	12	0.0420835	0.973333	ELME000492	LIG_LSD1_SNAG_1	0.00657448	1	FALSE
ELME000432_Q15750_400_411	Q15750	TAB1	400	411	TSKTSVTLSLVM	ELME000432	DOC_MAPK_MEF2A_6	1	0.00568292	0.863171	ELME000432	DOC_MAPK_MEF2A_6	0.00568292	0.863171	TRUE
ELME000233_P40763_570_580	P40763	STAT3	570	580	DLVKKYILALW	ELME000233	DOC_MAPK_gen_1	62	0.248923	1	ELME000475	LIG_PCNA_APIM_2	0.00133195	1	FALSE
ELME000182_P10747_186_195	P10747	CD28	186	195	LLHSDYMNMT	ELME000182	LIG_SH2_STAT5	13	0.0389976	0.958382	ELME000492	LIG_LSD1_SNAG_1	0.00451415	1	FALSE
ELME000182_P16410_199_204	P16410	CTLA4	199	204	GVYVKM	ELME000182	LIG_SH2_STAT5	1	0.00050118	0.611006	ELME000182	LIG_SH2_STAT5	0.00050118	0.611006	TRUE
ELME000182_P68133_52_59	P68133	ACTA1	52	59	KDSYVGDE	ELME000182	LIG_SH2_STAT5	43	0.0381292	1	ELME000322	DEG_SCF_SKP2-CKS1_1	0.00229589	1	FALSE
ELME000163_P06239_503_508	P06239	LCK	503	508	GQYQPQ	ELME000163	LIG_SH2_STAT3	3	0.0104804	1	ELME000013	MOD_TYR_CSK	1.74e-08	0.641404	FALSE
ELME000081_P09619_760_767	P09619	PDGFRB	760	767	DVKYADIE	ELME000081	LIG_SH2_SRC	16	0.0455351	0.91857	ELME000388	DEG_SPOP_SBC_1	0.00757389	1	FALSE
ELME000081_P15311_475_482	P15311	EZR	475	482	PPVYEPVS	ELME000081	LIG_SH2_SRC	33	0.0585261	0.886217	ELME000157	LIG_SH3_5	3.16e-05	0.987342	FALSE
ELME000081_Q9NRY4_1085_1090	Q9NRY4	ARHGAP35	1085	1090	SDYAEP	ELME000081	LIG_SH2_SRC	9	0.0296927	0.886912	ELME000443	MOD_Plk_2-3	0.0012363	0.990149	FALSE
ELME000084_P08581-3_366_373	P08581-3	MET	366	373	PIKYVNDF	ELME000084	LIG_SH2_GRB2like	128	0.480439	1	ELME000132	TRG_Golgi_diPhe_1	0.0008677	0.978836	FALSE
ELME000156_Q13094_229_237	Q13094	LCP2	229	237	KLPAPSIDR	ELME000156	LIG_SH3_4	162	0.815186	1	ELME000004	LIG_WW_2	0.00160358	0.990253	FALSE
ELME000156_Q9UQC2_515_526	Q9UQC2	GAB2	515	526	RNLKPDRKAKPT	ELME000156	LIG_SH3_4	85	0.308209	0.988373	ELME000433	DOC_MAPK_DCC_7	0.00166958	0.993412	FALSE
ELME000241_O15169_376_386	O15169	AXIN1	376	386	RVPKEVRVEPQ	ELME000241	DEG_SIAH_1	198	1	1	ELME000386	DOC_GSK3_Axin_1	1.91e-09	0.983825	FALSE
ELME000241_O94966_461_471	O94966	USP19	461	471	SPKPTCMVPPM	ELME000241	DEG_SIAH_1	1	0.00027834	0.932584	ELME000241	DEG_SIAH_1	0.00027834	0.932584	TRUE
ELME000327_P35228_21_28	P35228	NOS2	21	28	EKDINNNV	ELME000327	LIG_SPRY_1	1	1.59e-05	0.947368	ELME000327	LIG_SPRY_1	1.59e-05	0.947368	TRUE
ELME000130_P08238_719_724	P08238	HSP90AB1	719	724	RMEEVD	ELME000130	LIG_TPR	1	7.38e-07	0.904678	ELME000130	LIG_TPR	7.38e-07	0.904678	TRUE
ELME000130_P0DMV8_635_641	P0DMV8	HSPA1A	635	641	PTIEEVD	ELME000130	LIG_TPR	1	2.99e-08	0.919799	ELME000130	LIG_TPR	2.99e-08	0.919799	TRUE
ELME000130_P0DMV9_635_641	P0DMV9	HSPA1B	635	641	PTIEEVD	ELME000130	LIG_TPR	1	2.99e-08	0.919799	ELME000130	LIG_TPR	2.99e-08	0.919799	TRUE
ELME000130_Q96HX7_416_422	Q96HX7	HSP90AA1	416	422	SRMEEVD	ELME000130	LIG_TPR	1	2.94e-08	1	ELME000130	LIG_TPR	2.94e-08	1	TRUE
ELME000249_O60934_427_433	O60934	NBN	427	433	PNYQLSP	ELME000249	LIG_TRFH_1	48	0.153298	0.945614	ELME000529	MOD_CDC14_SPxK_1	0.00022555	0.906156	FALSE
ELME000249_Q8NA31_642_650	Q8NA31	TERB1	642	650	NKKILLTPR	ELME000249	LIG_TRFH_1	1	0.00015238	0.939181	ELME000249	LIG_TRFH_1	0.00015238	0.939181	TRUE
ELME000249_Q8NEM0_327_335	Q8NEM0	MCPH1	327	335	EEKYRLSPT	ELME000249	LIG_TRFH_1	79	0.228771	0.964912	ELME000053	MOD_GSK3_1	0.00251302	0.998286	FALSE
ELME000249_Q9NYB0_97_103	Q9NYB0	TERF2IP	97	103	EAYRLGP	ELME000249	LIG_TRFH_1	89	0.32192	0.947044	ELME000299	LIG_LYPXL_L_2	0.00161315	0.972519	FALSE
ELME000099_Q99816_245_254	Q99816	TSG101	245	254	EMDRAQAELN	ELME000099	LIG_PTAP_UEV_1	177	0.846859	1	ELME000530	DOC_MIT_MIM_1	0.00038225	1	FALSE
ELME000394_Q15910_488_496	Q15910	EZH2	488	496	PPRKKKRKH	ELME000394	DOC_USP7_UBL2_3	1	0.00014976	0.962939	ELME000394	DOC_USP7_UBL2_3	0.00014976	0.962939	TRUE
ELME000394_Q8NCN4_621_627	Q8NCN4	RNF169	621	627	GRKRHCK	ELME000394	DOC_USP7_UBL2_3	1	0.0012545	0.983707	ELME000394	DOC_USP7_UBL2_3	0.0012545	0.983707	TRUE
ELME000438_Q9Y490_2077_2099	Q9Y490	TLN1	2077	2099	QVVLINAVKDVAKALGDLISATK	ELME000438	LIG_Vh1_VBS_1	1	7.3e-06	0.981851	ELME000438	LIG_Vh1_VBS_1	7.3e-06	0.981851	TRUE
ELME000131_P56817_494_501	P56817	BACE1	494	501	ADDISLLK	ELME000131	TRG_LysEnd_GGAAcLL_1	3	0.00326793	0.976249	ELME000047	LIG_Clathr_ClatBox_1	0.00058729	0.98329	FALSE
ELME000289_P01106_243_252	P01106	MYC	243	252	ESSPQGSPEP	ELME000289	DEG_SCF_FBW7_1	39	0.115173	1	ELME000159	MOD_ProDKin_1	0.00607866	0.928168	FALSE
ELME000289_P24864_71_81	P24864	CCNE1	71	81	PCSLIPTPDKE	ELME000289	DEG_SCF_FBW7_1	17	0.0643365	0.985401	ELME000437	DOC_MAPK_GRA24_9	0.00193378	0.95657	FALSE
ELME000289_Q9NRI5_193_202	Q9NRI5	DISC1	193	202	PEVPPTPPGS	ELME000289	DEG_SCF_FBW7_1	7	0.00668473	0.883875	ELME000445	LIG_PROFILIN_1	0.00072026	1	FALSE
ELME000136_P10636_543_550	P10636	MAPT	543	550	VAVVRTPP	ELME000136	DOC_WW_Pin1_4	25	0.04055	0.997368	ELME000349	LIG_APCC_Cbox_2	0.00015236	1	FALSE
ELME000136_Q15796_215_222	Q15796	SMAD2	215	222	NYIPETPP	ELME000136	DOC_WW_Pin1_4	15	0.0134548	0.876273	ELME000004	LIG_WW_2	0.00030644	1	FALSE
ELME000136_Q9BZB8_203_210	Q9BZB8	CPEB1	203	210	SSLRISPP	ELME000136	DOC_WW_Pin1_4	21	0.0367637	0.984314	ELME000299	LIG_LYPXL_L_2	0.00504954	0.984314	FALSE
ELME000003_O15105_206_211	O15105	SMAD7	206	211	SPPPPY	ELME000003	LIG_WW_1	2	0.00044971	0.843812	ELME000476	DOC_PP4_MxPP_1	0.00012006	0.996324	FALSE
ELME000003_P84022_179_184	P84022	SMAD3	179	184	TPPPGY	ELME000003	LIG_WW_1	1	0.00011581	0.911874	ELME000003	LIG_WW_1	0.00011581	0.911874	TRUE
ELME000003_Q15678_432_441	Q15678	PTPN14	432	441	SAIIVPSYRP	ELME000003	LIG_WW_1	45	0.0986618	0.986842	ELME000116	LIG_GYF	0.00102443	0.986842	FALSE
ELME000003_Q4VCS5_282_287	Q4VCS5	AMOT	282	287	QHPPEY	ELME000003	LIG_WW_1	1	0.00016408	0.979183	ELME000003	LIG_WW_1	0.00016408	0.979183	TRUE
ELME000003_Q96B67_344_349	Q96B67	ARRDC3	344	349	EAPPSY	ELME000003	LIG_WW_1	1	0.0001739	0.764225	ELME000003	LIG_WW_1	0.0001739	0.764225	TRUE
ELME000003_Q96G27_136_141	Q96G27	WBP1	136	141	TPPPPY	ELME000003	LIG_WW_1	1	1.42e-07	0.765391	ELME000003	LIG_WW_1	1.42e-07	0.765391	TRUE
ELME000003_Q96PU5_944_953	Q96PU5	NEDD4L	944	953	NRLDLPPYET	ELME000003	LIG_WW_1	3	0.00298767	1	ELME000069	TRG_PTS2	0.00095214	1	FALSE
ELME000003_Q9H3M7_329_334	Q9H3M7	TXNIP	329	334	EAPPCY	ELME000003	LIG_WW_1	2	0.00090047	0.711841	ELME000099	LIG_PTAP_UEV_1	0.00058026	0.908286	FALSE
