# Supplementary material for: CompariPSSM: a PSSM–PSSM comparison tool for motif-binding determinant analysis
Source: Bioinformatics. 2024 Oct 29;40(11):btae644. doi: 10.1093/bioinformatics/btae644 (PMC11639669; doi:10.1093/bioinformatics/btae644)
Supplement: btae644_Supplementary_Data [file btae644_supplementary_data.zip › Sup. Table 7 - ELM dataset.xlsx]

## Sheet: Motifs
elm_accession	elm_identifier	elm_consensus	PSSM construction - benchmarking	Ligand clustering	Important positions - benchmarking	ProP-PD benchmarking	AlphaMissense ELM PSSMs benchmarking	Conservation ELM PSSMs benchmarking	AlphaMissense and Conservation PSSMs - fixed positions	ELM class - number of instances	elm_motif_probability	is_flexible	ELM curated motif	ELM curated motif length	AM and Conservation PSSMs - defined positions	ProP-PD baits
ELME000002	MOD_SUMO_for_1	[VILMAFP](K).E	TRUE	FALSE	FALSE	FALSE	TRUE	TRUE	TRUE	46	0.001914	FALSE	.[ILMVF]K.E.	6	....K.E...
ELME000003	LIG_WW_1	PP.Y	TRUE	TRUE	TRUE	TRUE	TRUE	TRUE	TRUE	29	0.00012574	FALSE	.PP.Y.	6	...PP.Y...	NEDD4_WW_4_P46934_890_928,YAP1_WW_1_P46937_169_207
ELME000004	LIG_WW_2	PPLP	TRUE	FALSE	TRUE	FALSE	FALSE	TRUE	FALSE	3	6.13e-05	FALSE	.PPLP[PA]	6
ELME000005	LIG_SH3_1	[RKY]..P..P	TRUE	TRUE	TRUE	TRUE	TRUE	TRUE	TRUE	8	0.00123698	FALSE	....P[PCK].P.	9	.....P..P..	CRK_SH3_1_P46108_124_198,YES1_SH3__P07947_90_152
ELME000006	LIG_SH3_2	P..P.[KR]	TRUE	TRUE	TRUE	TRUE	TRUE	TRUE	TRUE	18	0.00111124	FALSE	[AFLQPTV]P..P.[KR].	8	..P..P....	CRK_SH3_1_P46108_124_198,YES1_SH3__P07947_90_152
ELME000007	LIG_Rb_LxCxE_1	([DEST]|^).{0,4}[LI].C.E.{1,4}[FLMIVAWPHY].{0,8}([DEST]|$)	TRUE	TRUE	TRUE	FALSE	TRUE	TRUE	TRUE	44	0.00054172	TRUE	...[IL].C.E.....	13	....C.E..
ELME000008	MOD_PKA_1	[RK][RK].([ST])[^P]..	TRUE	FALSE	FALSE	FALSE	TRUE	TRUE	FALSE	25	0.00231509	FALSE	.[KR][KR].[ST]....	9
ELME000009	TRG_PTS1	(.[SAPTC][KRH][LMFI]$)|([KRH][SAPTC][NTS][LMFI]$)	TRUE	FALSE	TRUE	FALSE	TRUE	TRUE	FALSE	5	1.52e-05	FALSE	..[SA].[IL]	5
ELME000010	TRG_ER_KDEL_1	[KRHQSAP][DENQT]EL$	TRUE	FALSE	TRUE	FALSE	TRUE	TRUE	TRUE	12	1.61e-06	FALSE	.[KRH][DN]EL	5	.....EL
ELME000011	TRG_ER_diLys_1	K.{0,1}K.{2,3}$	TRUE	FALSE	TRUE	FALSE	TRUE	TRUE	FALSE	14	2.68e-05	FALSE	..K..	5
ELME000012	TRG_ER_diArg_1	([LIVMFYWPR]R[^YFWDE]{0,1}R)|(R[^YFWDE]{0,1}R[LIVMFYWPR])	TRUE	FALSE	TRUE	FALSE	TRUE	TRUE	FALSE	27	0.00536927	FALSE	.R.R.	5
ELME000013	MOD_TYR_CSK	[TAD][EA].Q(Y)[QE].[GQA][PEDLS]	FALSE	FALSE	FALSE	FALSE	FALSE	TRUE	FALSE	5	2.93e-07	FALSE	[SA][AT]E.QY....	10
ELME000017	LIG_TYR_ITAM	[DEN]..(Y)..[LI].{6,12}(Y)..[LI]	TRUE	TRUE	TRUE	FALSE	TRUE	TRUE	FALSE	7	2.43e-06	TRUE	....Y.[PEG]L.....	13
ELME000020	LIG_TYR_ITIM	[ILV].(Y)..[ILV]	TRUE	TRUE	TRUE	FALSE	TRUE	TRUE	TRUE	6	0.00029924	FALSE	.[IV].Y..[LV].	8	....Y.....
ELME000021	LIG_Sin3_1	[LIV]..[LM]L.AA.[FY][LI]	TRUE	TRUE	TRUE	TRUE	TRUE	TRUE	TRUE	4	1.76e-08	FALSE	.[ILV]..LLEAA.[FY]LE	13	......L.AA.....	SIN3A_PAH__Q96ST3_295_383
ELME000022	LIG_Sin3_2	[FHYM].A[AV].[VAC]L[MV].[MI]	TRUE	FALSE	TRUE	TRUE	TRUE	TRUE	TRUE	3	1.94e-08	FALSE	D..A[VA]E[CA]L[MV][SC]MS	12	....A...L.....	SIN3A_PAH__Q96ST3_295_383
ELME000041	LIG_Sin3_3	[FA].[LA][LV][LVI]..[AM]	TRUE	FALSE	TRUE	TRUE	TRUE	TRUE	FALSE	2	2.2e-05	FALSE	.[GA]..[LV]L[SV][DN][MV]..	11		SIN3A_PAH__Q96ST3_295_383
ELME000045	LIG_NRBOX	[^P]L[^P][^P]LL[^P]	TRUE	TRUE	TRUE	FALSE	TRUE	TRUE	TRUE	24	0.00026276	FALSE	..L..LL..	9	..L..LL..
ELME000046	LIG_CORNRBOX	L[^P]{2,2}[HI]I[^P]{2,2}[IAV][IL]	TRUE	FALSE	TRUE	FALSE	TRUE	TRUE	TRUE	2	1.03e-06	FALSE	[TG]L.D.I...[IL].	11	..L...I......
ELME000047	LIG_Clathr_ClatBox_1	L[IVLMF].[IVLMF][DE]	TRUE	TRUE	TRUE	TRUE	TRUE	TRUE	TRUE	18	0.00034055	FALSE	.L[ILMV][NETGD][LMF][DE].	7	..L......	CLTC_Clathrin-propeller__Q00610_1_364
ELME000052	LIG_FHA_1	..(T)..[ILV].	TRUE	TRUE	TRUE	FALSE	TRUE	TRUE	TRUE	6	0.00866224	FALSE	.[APV].[TL].....	9	...T......
ELME000053	MOD_GSK3_1	...([ST])...[ST]	TRUE	FALSE	FALSE	FALSE	TRUE	TRUE	FALSE	22	0.0267866	FALSE	....[ST]...[ST][GIQPV]	10
ELME000056	LIG_EH_1	.NPF.	TRUE	TRUE	TRUE	TRUE	TRUE	TRUE	TRUE	87	5.86e-05	FALSE	..NPF..	7	...NPF...	EPS15_EH__P42566_121_215
ELME000057	LIG_EVH1_1	([FYWL]P.PP)|([FYWL]PP[ALIVTFY]P)	TRUE	TRUE	TRUE	TRUE	TRUE	TRUE	TRUE	19	0.00012368	FALSE	.[LFW]P[PSL][AP]P.	7	...P..P..	VASP_EVH1__P50552_1_114
ELME000058	LIG_EVH1_2	PP..F	TRUE	TRUE	TRUE	FALSE	TRUE	TRUE	TRUE	6	0.00016325	FALSE	.PP..F.	7	..PP..F..
ELME000059	MOD_CAAXbox	(C)[^DENQ][LIVMF].$	TRUE	FALSE	FALSE	FALSE	TRUE	TRUE	TRUE	17	2.45e-06	FALSE	.[ACISTV][ILVF][ILMV]	4	...C...
ELME000060	MOD_NMyristoyl	^M{0,1}(G)[^EDRKHPFYW]..[STAGCN][^P]	TRUE	FALSE	FALSE	FALSE	TRUE	TRUE	TRUE	50	2.5e-05	TRUE	MG...[ASTGN]..	8	.G......
ELME000061	MOD_PKB_1	R.R..([ST])[^P]..	TRUE	FALSE	FALSE	FALSE	TRUE	TRUE	TRUE	19	0.00060341	FALSE	.R.R..[ST]....	11	..R.R.....
ELME000062	MOD_PKA_2	.R.([ST])[^P]..	TRUE	FALSE	FALSE	FALSE	TRUE	TRUE	TRUE	28	0.00945753	FALSE	..R.[ST]....	9	...R.....
ELME000063	MOD_CK1_1	S..([ST])...	TRUE	FALSE	FALSE	FALSE	TRUE	TRUE	TRUE	27	0.0170407	FALSE	.S..[ST]....	9	...S......
ELME000064	MOD_CK2_1	...([ST])..E	TRUE	FALSE	FALSE	FALSE	TRUE	TRUE	TRUE	34	0.0145681	FALSE	....[ST]..E.	9	......E...
ELME000069	TRG_PTS2	^.{1,40}R[^P][^P][^P][LIV][^P][^P][HQ][LIF]	TRUE	FALSE	TRUE	FALSE	FALSE	FALSE	FALSE	2	3.94e-06	FALSE	...RV.VL.[ST]QLP	13
ELME000070	MOD_N-GLC_1	.(N)[^P][ST]..	TRUE	FALSE	FALSE	FALSE	TRUE	TRUE	TRUE	156	0.00501782	FALSE	..N.[ST]...	8	...N.....
ELME000079	MOD_N-GLC_2	(N)[^P]C	TRUE	FALSE	FALSE	FALSE	TRUE	TRUE	TRUE	5	0.0002973	FALSE	.N.C.	5	...N.C...
ELME000080	LIG_Pex14_1	W...[FY]	TRUE	TRUE	TRUE	TRUE	TRUE	TRUE	TRUE	27	0.00022263	FALSE	.W...[FY].	7	..W......	PEX14_Pex14__O75381_16_84
ELME000081	LIG_SH2_SRC	(Y)[QDEVAIL][DENPYHI][IPVGAHS]	TRUE	TRUE	TRUE	FALSE	TRUE	TRUE	TRUE	24	0.00087294	FALSE	.Y..[AGIPSV].	6	...Y......
ELME000084	LIG_SH2_GRB2like	(Y)([EDST]|[MLIVAFYHQW])N.	TRUE	TRUE	FALSE	FALSE	TRUE	TRUE	TRUE	35	0.00031748	FALSE	.Y.N..	6	...Y.N...
ELME000086	LIG_PDZ_Class_1	...[ST].[ACVILF]$	TRUE	TRUE	TRUE	FALSE	TRUE	TRUE	FALSE	52	7.25e-05	FALSE	....[ST].[ILV]	7
ELME000091	LIG_PDZ_Class_2	...[VLIFY].[ACVILF]$	TRUE	TRUE	TRUE	FALSE	TRUE	TRUE	FALSE	13	7.89e-05	FALSE	....[ILVFY].[IACV]	7
ELME000092	MOD_TYR_DYR	..[RKTC][IVL]Y[TQHS](Y)[IL]QSR	TRUE	FALSE	FALSE	FALSE	TRUE	TRUE	TRUE	5	5.21e-11	FALSE	....[IV]Y[QT]Y[IL]QSRF	13	....Y.Y.QSR..
ELME000094	LIG_Integrin_RGD_1	RGD	TRUE	TRUE	TRUE	FALSE	TRUE	TRUE	TRUE	24	0.00023662	FALSE	.RGD.	5	...RGD...
ELME000095	LIG_PTB_Phospho_1	(.[^P].NP.(Y))|(.[ILVMFY].N..(Y))	TRUE	TRUE	TRUE	FALSE	TRUE	TRUE	TRUE	17	0.00013524	FALSE	....N..Y.	9	....N..Y..
ELME000096	MOD_ASX_betaOH_EGF	C.([DN]).{4,4}[FY].C.C	TRUE	FALSE	FALSE	FALSE	TRUE	TRUE	TRUE	5	2.49e-09	FALSE	.C.D.[IL]..[FY].C.C.	14	..C........C.C..
ELME000097	DOC_ANK_TNKS_1	.R..[PGAV][DEIP]G.	TRUE	FALSE	TRUE	TRUE	TRUE	TRUE	TRUE	17	0.00035379	FALSE	..R..[AGVP].G..	10	..R....G..	TNKS_TANK-peptide-bind__O95271_174_649
ELME000098	LIG_CtBP_PxDLS_1	(P[LVIPME][DENS][LM][VASTRG])|(G[LVIPME][DENS][LM][VASTRG]((K)|(.[KR])))	TRUE	TRUE	TRUE	FALSE	TRUE	TRUE	FALSE	31	0.00011729	FALSE	.[GP].[SEDN]L..	7
ELME000099	LIG_PTAP_UEV_1	.P[TS]AP.	TRUE	TRUE	TRUE	TRUE	TRUE	TRUE	TRUE	28	0.00010806	FALSE	..P[ST]AP..	8	...P.AP...	TSG101_UEV__Q99816_1_145
ELME000100	CLV_PCSK_PC1ET2_1	KR.	TRUE	FALSE	TRUE	FALSE	TRUE	TRUE	TRUE	6	0.00390277	FALSE	.KR..	5	....KR....
ELME000101	CLV_PCSK_FUR_1	R.[RK]R.	TRUE	FALSE	TRUE	FALSE	TRUE	TRUE	TRUE	13	0.00050872	FALSE	.R.[KR]R..	7	...R..R...
ELME000102	CLV_NRD_NRD_1	(.RK)|(RR[^KR])	TRUE	FALSE	TRUE	FALSE	FALSE	FALSE	FALSE	2	0.00746473	FALSE	..R..	5
ELME000103	CLV_PCSK_PC7_1	R...[KR]R.	FALSE	FALSE	FALSE	FALSE	FALSE	FALSE	TRUE	1	0.00050872	FALSE	TRRRRAKRSP	10	..R....R..
ELME000104	LIG_WRPW_1	[WFY]RP[WFY].{0,7}$	TRUE	TRUE	TRUE	FALSE	TRUE	TRUE	TRUE	20	1.33e-07	TRUE	.[WY]RP[WY]	5	....RP..
ELME000105	LIG_WRPW_2	[WFY][KR]P[WFY]	TRUE	FALSE	TRUE	FALSE	FALSE	FALSE	FALSE	2	1.82e-05	FALSE	LF[KR]P[WY].	6
ELME000106	DOC_CYCLIN_RxL_1	(.|([KRH].{0,3}))[^EDWNSG][^D][RK][^D]L.{0,1}[FL].{0,3}[EDST]	TRUE	FALSE	TRUE	FALSE	TRUE	TRUE	TRUE	31	0.00187928	TRUE	....[KR].L......	13	.....L...
ELME000107	LIG_AP_GAE_1	[DE][DES][DEGAS]F[SGAD][DEAP][LVIMFD]	TRUE	TRUE	TRUE	TRUE	TRUE	TRUE	TRUE	11	5.28e-06	FALSE	[SEDN][DE][DS].F[ASDG][APED][MDLF].	9	.....F.....	AP2B1_adaptin__P63010_700_937
ELME000116	LIG_GYF	[QHR].{0,1}P[PL]PP[GS]H[RH]	TRUE	FALSE	TRUE	FALSE	TRUE	TRUE	TRUE	3	1.69e-08	TRUE	...PPPP[SG]HR[SVP]	11	...P.PP.H...
ELME000117	LIG_TRAF2_1	[PSAT].[QE]E	TRUE	TRUE	TRUE	FALSE	TRUE	TRUE	TRUE	12	0.00043188	FALSE	.[ASTP]..E.	6	......E...
ELME000119	LIG_WH1	ES[RK][FY].F[HR][PST][IVLM][DES][DE]	TRUE	FALSE	TRUE	FALSE	TRUE	TRUE	TRUE	3	8.9e-11	FALSE	[FW]ES[KR][FY].FH[SP][IV].D[LF]	13	..ES...F.......
ELME000120	TRG_ENDOCYTIC_2	Y..[LMVIF]	TRUE	FALSE	TRUE	FALSE	TRUE	TRUE	TRUE	15	0.00258749	FALSE	.Y..[ILMVF].	6	...Y......
ELME000121	LIG_Dynein_DLC8_1	[^P].[KR].TQT	TRUE	TRUE	TRUE	FALSE	TRUE	TRUE	TRUE	9	2.26e-05	FALSE	...[KR].TQT.	9	....TQT..
ELME000122	LIG_PTB_Apo_2	(.[^P].NP.[FY].)|(.[ILVMFY].N..[FY].)	TRUE	TRUE	TRUE	TRUE	TRUE	TRUE	TRUE	19	0.00031082	FALSE	....N..[FY]..	10	....N.....	TLN1_PTB__Q9Y490_309_401
ELME000124	LIG_AP2alpha_1	F.D.F	TRUE	TRUE	TRUE	FALSE	TRUE	TRUE	TRUE	11	1.69e-05	FALSE	[ILF]F.D.F.	7	..F.D.F..
ELME000125	LIG_FAT_LD_1	[LV][DE][^P][LM][LM][^P][^P]L[^P]	TRUE	TRUE	TRUE	TRUE	TRUE	TRUE	TRUE	4	6.9e-06	FALSE	[DE]LD.L[LM]..L..	11	.........L..	PTK2_Focal-AT__Q05397_891_1050
ELME000130	LIG_TPR	EEVD$	TRUE	TRUE	TRUE	FALSE	TRUE	TRUE	TRUE	6	3.23e-08	FALSE	[IMV]EEVD	5	...EEVD
ELME000131	TRG_LysEnd_GGAAcLL_1	D..LL.{1,2}$	TRUE	FALSE	TRUE	FALSE	TRUE	TRUE	TRUE	6	9.59e-07	TRUE	.D[DE].LL..	8	..D..LL..
ELME000132	TRG_Golgi_diPhe_1	Q.{6,6}FF.{6,7}$	TRUE	FALSE	TRUE	FALSE	TRUE	TRUE	TRUE	11	6.8e-08	TRUE	[WGF]Q[ILMV]..L[KR].FF...[SRK][LV][ILV]	16	..Q......FF.......
ELME000133	LIG_TRAF6_MATH_1	..P[^P]E[^P].[FYWHDE].	TRUE	TRUE	TRUE	FALSE	TRUE	TRUE	TRUE	32	0.00140657	FALSE	...P.E..[YEDF]..	11	..P.E.....
ELME000134	LIG_CaM_IQ_9	[ACLIVTM][^P][^P][ILVMFCT]Q[^P][^P][^P][RK][^P]{4,5}[RKQ][^P][^P]	TRUE	TRUE	TRUE	TRUE	TRUE	TRUE	TRUE	74	6.37e-05	TRUE	.[ACILTV]..[ILMVF]Q...R....[KR]....	19	......Q.............	CALM1_EF-hand__P0DP23_2_149
ELME000136	DOC_WW_Pin1_4	...([ST])P.	TRUE	FALSE	TRUE	FALSE	TRUE	TRUE	TRUE	94	0.0154332	FALSE	....[ST]P..	8	......P...
ELME000137	DOC_PP1_RVXF_1	..[RK].{0,1}[VIL][^P][FW].	TRUE	FALSE	TRUE	FALSE	TRUE	TRUE	FALSE	19	0.00083014	TRUE	..[AGKQPSRT].[ILV].[FW]..	9
ELME000140	LIG_PCNA_PIPBox_1	[QM].[^FHWY][LIVM][^P][^PFWYMLIV](([FYHL][FYW])|([FYH][FYWL]))..	TRUE	TRUE	TRUE	FALSE	TRUE	TRUE	FALSE	19	8.66e-05	FALSE	....[ILM]..[YHLF][LFWY]...	12
ELME000141	LIG_HP1_1	P[MVLIRWY]V[MVLIAS][LM]	TRUE	TRUE	TRUE	FALSE	TRUE	TRUE	TRUE	9	3.38e-05	FALSE	.P.V.[LM].	7	..P.V....
ELME000142	LIG_TYR_ITSM	..T.(Y)..[IV]	TRUE	TRUE	TRUE	FALSE	TRUE	TRUE	TRUE	11	6.09e-05	FALSE	...T.Y..[IV].	10	..T.Y.....
ELME000145	LIG_MYND_1	P.L.P	TRUE	TRUE	TRUE	TRUE	TRUE	TRUE	TRUE	6	0.00064994	FALSE	.P.L.P.	7	..P.L.P..	ZMYND11_coiled-coil-MYND__Q15326_480_602
ELME000146	CLV_PCSK_SKI1_1	[RK].[AILMFV][LTKF].	TRUE	FALSE	TRUE	FALSE	TRUE	TRUE	FALSE	2	0.00682053	FALSE	.R.[LV]L[SG]F	7
ELME000148	LIG_EH1_1	.[FYH].[IVM][^WFYP][^WFYP][ILM][ILMV].	TRUE	TRUE	TRUE	FALSE	TRUE	TRUE	FALSE	11	7.86e-05	FALSE	..[FY][SRT][IV]..[IL][LMV]..	11
ELME000153	MOD_CDK_SPxK_1	...([ST])P.[KR]	TRUE	FALSE	FALSE	FALSE	TRUE	TRUE	TRUE	26	0.00192872	FALSE	....[ST]P.[KR].	9	....P.....
ELME000155	LIG_SH3_3	...[PV]..P	TRUE	TRUE	TRUE	TRUE	TRUE	TRUE	TRUE	26	0.0131729	FALSE	....[VP]..[SP].	9	......P...	CRK_SH3_1_P46108_124_198,YES1_SH3__P07947_90_152
ELME000156	LIG_SH3_4	KP..[QK]...	TRUE	FALSE	TRUE	FALSE	TRUE	TRUE	TRUE	2	0.00067814	FALSE	.KP.......	10	..KP.....
ELME000157	LIG_SH3_5	P..DY	TRUE	FALSE	TRUE	FALSE	TRUE	TRUE	TRUE	3	6.69e-05	FALSE	.P.[VP]DY.	7	..P..DY..
ELME000159	MOD_ProDKin_1	...([ST])P..	TRUE	FALSE	FALSE	FALSE	TRUE	TRUE	TRUE	38	0.0154332	FALSE	....[ST]P...	9	.....P....
ELME000160	MOD_CMANNOS	(W)..W	TRUE	FALSE	FALSE	FALSE	TRUE	TRUE	TRUE	24	4.69e-05	FALSE	.W[STGA].W[STGA]	6	...W..W...
ELME000161	MOD_OGLYCOS	C.(S).PC	TRUE	FALSE	FALSE	FALSE	TRUE	TRUE	TRUE	2	9.23e-07	FALSE	QC.S.PC.	8	..C.S.PC..
ELME000162	MOD_OFUCOSY	C.{3,5}([ST])C	FALSE	FALSE	FALSE	FALSE	TRUE	TRUE	FALSE	4	4.62e-05	TRUE	.[YC].[DN][GV][GP][ST]C.	9
ELME000163	LIG_SH2_STAT3	(Y)..Q	TRUE	TRUE	TRUE	FALSE	TRUE	TRUE	TRUE	9	0.0007975	FALSE	.Y..Q.	6	...Y..Q...
ELME000167	LIG_MAD2	[KR][IV][LV].....P	TRUE	TRUE	TRUE	FALSE	TRUE	TRUE	TRUE	6	0.00010106	FALSE	.[KR][IV][LV].....P.	11	..........P..
ELME000168	MOD_SPalmitoyl_4	^M{0,1}G(C)..S[AKS]	TRUE	FALSE	FALSE	FALSE	TRUE	TRUE	TRUE	6	3.26e-08	TRUE	MGC..S..	8	.GC..S...
ELME000170	LIG_HOMEOBOX	[FY][DEP]WM	TRUE	TRUE	TRUE	FALSE	TRUE	TRUE	TRUE	15	9.95e-07	FALSE	.[FY][PED]WM.	6	.....WM...
ELME000172	CLV_MEL_PAP_1	[ILV]..R[VF][GS].	TRUE	FALSE	TRUE	FALSE	FALSE	TRUE	FALSE	12	0.00010538	FALSE	.[ILV].[STN]R[VF][GS]..	9
ELME000175	MOD_SPalmitoyl_2	G(C)M[GS][CL][KP]C	TRUE	FALSE	FALSE	FALSE	TRUE	TRUE	TRUE	2	3.05e-10	FALSE	.GCM[SG]..CV	9	..GCM...C..
ELME000182	LIG_SH2_STAT5	(Y)[VLTFIC]..	TRUE	TRUE	TRUE	FALSE	TRUE	TRUE	TRUE	19	0.00329587	FALSE	.Y[CFILTV]...	6	....Y.....
ELME000183	LIG_SH2_STAT6	G(Y)[KQ].F	FALSE	FALSE	FALSE	FALSE	FALSE	FALSE	TRUE	1	2.26e-06	FALSE	EAGYKAFSS	9	..GY..F..
ELME000184	DEG_MDM2_SWIB_1	F[^P]{3}W[^P]{2,3}[VIL]	TRUE	FALSE	TRUE	TRUE	TRUE	TRUE	TRUE	4	2.12e-05	TRUE	[TVP]F...W..L.	10	..F...W.....	MDM2_p53-binding-domain__Q00987_17_125
ELME000186	LIG_Clathr_ClatBox_2	.[NP]W[DES].W	TRUE	FALSE	TRUE	TRUE	TRUE	TRUE	TRUE	2	1.46e-06	FALSE	[ST][IL]PWDLW.	8	...W..W..	CLTC_Clathrin-propeller__Q00610_1_364
ELME000187	TRG_LysEnd_GGAAcLL_2	S[LW]LD[DE]EL[LM]	TRUE	FALSE	TRUE	FALSE	TRUE	TRUE	TRUE	2	2.55e-09	FALSE	[LV]S[LW]LD[DE]EL[LM][SC]	10	..S.LD.EL...
ELME000190	LIG_AP2alpha_2	DP[FW]	TRUE	TRUE	TRUE	FALSE	TRUE	TRUE	TRUE	54	0.00011921	FALSE	.DP[FW].	5	...DP....
ELME000192	CLV_TASPASE1	Q[MLVI]DG..[DE]	TRUE	FALSE	TRUE	FALSE	TRUE	TRUE	TRUE	2	4.79e-06	FALSE	[SG]Q[LV]DG[VA]DD.	9	..Q.DG.....
ELME000193	TRG_NES_CRM1_1	([DEQ].{0,1}[LIM].{2,3}[LIVMF][^P]{2,3}[LMVF].[LMIV].{0,3}[DE])|([DE].{0,1}[LIM].{2,3}[LIVMF][^P]{2,3}[LMVF].[LMIV].{0,3}[DEQ])	TRUE	FALSE	TRUE	FALSE	TRUE	TRUE	FALSE	18	0.00076261	FALSE	...[ILMF]...[ILM].....	13
ELME000197	LIG_BRCT_BRCA1_1	.(S)..F	TRUE	TRUE	TRUE	FALSE	TRUE	TRUE	TRUE	5	0.00191152	FALSE	[SVPA].SP.F.	7	...S..F...
ELME000198	LIG_BRCT_BRCA1_2	.(S)..F.K	FALSE	FALSE	FALSE	FALSE	FALSE	FALSE	TRUE	1	0.00011693	FALSE	STSPTFNKQT	10	..S..F.K..
ELME000199	LIG_BRCT_MDC1_1	.(S)..Y$	FALSE	FALSE	FALSE	FALSE	FALSE	FALSE	TRUE	1	2.63e-06	FALSE	TQASQEY	7	...S..Y
ELME000201	LIG_ULM_U2AF65_1	[KR]{1,4}[KR].[KR]W.	TRUE	TRUE	TRUE	FALSE	TRUE	TRUE	TRUE	8	1.53e-05	TRUE	..[KR][KR].RW..	9	......W..
ELME000202	MOD_PIKK_1	...([ST])Q..	TRUE	FALSE	FALSE	FALSE	TRUE	TRUE	TRUE	30	0.00923011	FALSE	....[ST]Q...	9	.....Q....
ELME000220	LIG_FHA_2	..(T)..[DE].	TRUE	TRUE	TRUE	FALSE	TRUE	TRUE	TRUE	6	0.00828644	FALSE	...T..[DE]..	9	...T......
ELME000231	DEG_APCC_DBOX_1	.R..L..[LIVM].	TRUE	FALSE	TRUE	FALSE	TRUE	TRUE	TRUE	11	0.0007677	FALSE	..R..L..[ILV]..	11	..R..L.....
ELME000232	DEG_APCC_KENBOX_2	.KEN.	TRUE	FALSE	TRUE	FALSE	TRUE	TRUE	TRUE	16	0.00018431	FALSE	..KEN..	7	...KEN...
ELME000233	DOC_MAPK_gen_1	[KR]{0,2}[KR].{0,2}[KR].{2,4}[ILVM].[ILVF]	TRUE	FALSE	TRUE	FALSE	TRUE	TRUE	FALSE	14	0.0043238	FALSE	...[KR]....[ILV].[ILF].	12
ELME000234	DOC_MAPK_FxFP_2	F.[FY]P	TRUE	FALSE	TRUE	FALSE	TRUE	TRUE	TRUE	15	5.63e-05	FALSE	.F.[FY]P.	6	...F..P...
ELME000235	LIG_RRM_PRI_1	.[ILVM]LG..P.	TRUE	FALSE	TRUE	FALSE	FALSE	FALSE	FALSE	3	8.39e-05	FALSE	.[SG][IL]LG.[SP]P..	10
ELME000236	LIG_CAP-Gly_1	[ED].{0,2}[ED].{0,2}[EDQ].{0,1}[YF]$	TRUE	FALSE	TRUE	FALSE	TRUE	TRUE	FALSE	3	3.96e-06	TRUE	....[EN][DE].E.[FY]	10
ELME000237	DOC_PP2B_PxIxI_1	.P[^P]I[^P][IV][^P]	TRUE	FALSE	TRUE	FALSE	TRUE	TRUE	TRUE	10	0.00112903	FALSE	..P.I.[IV]..	9	..P.I....
ELME000239	DOC_USP7_MATH_1	[PA][^P][^FYWIL]S[^P]	TRUE	FALSE	TRUE	TRUE	TRUE	TRUE	TRUE	10	0.0123885	FALSE	.[AP]..S..	7	......S...	USP7_MATH-TRAF__Q93009_53_206
ELME000241	DEG_SIAH_1	.P.A.V.P[^P]	TRUE	FALSE	TRUE	FALSE	TRUE	TRUE	TRUE	9	2.71e-05	FALSE	..P.A.V.P..	11	..P.A.V.P..
ELME000246	DOC_WD40_RPTOR_TOS_1	F[EDQS][MILV][ED][MILV]((.{0,1}[ED])|($))	TRUE	FALSE	TRUE	FALSE	TRUE	TRUE	TRUE	5	2.07e-05	TRUE	.F[DE][ILM]D[IL]..	8	..F......
ELME000247	TRG_AP2beta_CARGO_1	[DE].{1,2}F[^P][^P][FL][^P][^P][^P]R	TRUE	FALSE	TRUE	TRUE	TRUE	TRUE	TRUE	4	1.82e-05	TRUE	....F..[LF]...R.	13	....F......R..	AP2B1_adaptin__P63010_700_937
ELME000248	DEG_ODPH_VHL_1	[IL]A(P).{6,8}[FLIVM].[FLIVM]	TRUE	FALSE	TRUE	FALSE	TRUE	TRUE	TRUE	7	7.04e-05	TRUE	.[IL]AP[AYVTF]...........	16	...AP...........
ELME000249	LIG_TRFH_1	[FY].L.P	TRUE	FALSE	TRUE	FALSE	TRUE	TRUE	TRUE	3	0.000224	FALSE	.[FY].L.P.	7	....L.P..
ELME000253	TRG_ER_FFAT_1	[EDS].{0,4}[ED][FY][FYKREM][DE][AC].{1,2}[EDST]	TRUE	FALSE	TRUE	FALSE	TRUE	TRUE	FALSE	27	1.03e-05	TRUE	.[DEST][DE][FY].[DE][AC].[CSEDT].	10
ELME000254	LIG_SxIP_EBH_1	([KR][^ED]{0,5}[ST].IP[^ED]{5,5})|([^ED]{5,5}[ST].IP[^ED]{0,5}[KR])	TRUE	TRUE	TRUE	FALSE	TRUE	TRUE	TRUE	6	0.00020965	TRUE	.....[ST].IP.....	14	.......IP....
ELME000255	LIG_GLEBS_BUB3_1	[EN][FYLW][NSQ].EE[ILMVF][^P][LIVMFA]	TRUE	FALSE	TRUE	FALSE	TRUE	TRUE	TRUE	2	9.07e-07	FALSE	.[EN]F.[TLF]EE[ILV]...	11	......EE.....
ELME000259	TRG_Cilium_RVxP_2	RV.P.	TRUE	FALSE	TRUE	FALSE	TRUE	TRUE	TRUE	2	0.00027314	FALSE	.RV.P..	7	...RV.P...
ELME000269	DEG_SCF_TRCP1_1	D(S)G.{2,3}([ST])	TRUE	FALSE	TRUE	FALSE	TRUE	TRUE	TRUE	19	0.0001264	TRUE	.DSG..[DST].	8	..DSG.....
ELME000270	TRG_NLS_MonoCore_2	[^DE]((K[RK])|(RK))[KRP][KR][^DE]	TRUE	FALSE	TRUE	TRUE	TRUE	TRUE	FALSE	18	0.00023449	FALSE	..[KR][KR][PKR][KR]..	8		KPNA4_Arm__O00629_68_487
ELME000271	TRG_NLS_MonoExtN_4	(([PKR].{0,1}[^DE])|([PKR]))((K[RK])|(RK))(([^DE][KR])|([KR][^DE]))[^DE]	TRUE	FALSE	TRUE	TRUE	TRUE	TRUE	FALSE	28	0.00127639	FALSE	..[KR][KR].[KR]..	8		KPNA4_Arm__O00629_68_487
ELME000276	TRG_NLS_Bipartite_1	[KR][KR].{7,15}[^DE]((K[RK])|(RK))(([^DE][KR])|([KR][^DE]))[^DE]	TRUE	FALSE	TRUE	FALSE	TRUE	TRUE	FALSE	11	0.0002588	FALSE	.....K[KRH].[KR]..	11
ELME000278	TRG_NLS_MonoExtC_3	[^DE]((K[RK])|(RK))(([^DE][KR])|([KR][^DE]))(([PKR])|([^DE][DE]))	TRUE	FALSE	TRUE	TRUE	TRUE	TRUE	FALSE	23	0.00072518	FALSE	..[KR][KR].[KR]..	8		KPNA4_Arm__O00629_68_487
ELME000279	LIG_BIR_III_1	^M{0,1}A.P.	FALSE	FALSE	FALSE	FALSE	FALSE	FALSE	TRUE	1	1.28e-05	TRUE	MAVPFVED	8	.A.P....
ELME000287	LIG_BIR_III_2	DA.P.	TRUE	FALSE	TRUE	FALSE	TRUE	TRUE	TRUE	3	0.00035112	FALSE	.DA.P..	7	...DA.P...
ELME000288	LIG_BIR_III_3	^M{0,1}A.[AP].	TRUE	TRUE	TRUE	FALSE	FALSE	TRUE	FALSE	4	2.28e-05	FALSE	MA[IV][PA][FY][FY]	6
ELME000289	DEG_SCF_FBW7_1	[LIVMP].{0,2}(T)P..([ST])	TRUE	FALSE	TRUE	FALSE	TRUE	TRUE	TRUE	6	0.00071383	TRUE	...TPP.S.	9	....TP.....
ELME000292	DEG_SCF_FBW7_2	[LIVMP].{0,2}(T)P..E	TRUE	FALSE	TRUE	FALSE	TRUE	TRUE	TRUE	2	0.00038822	TRUE	....TP[SP]PE[SP]	10	...TP..E..
ELME000293	LIG_BIR_III_4	DA.G.	TRUE	FALSE	TRUE	FALSE	FALSE	FALSE	FALSE	2	0.00027538	FALSE	TDA.G[SC][TV]	7
ELME000294	LIG_LYPXL_S_1	[ILVMF]YP.[ILVMF]	TRUE	TRUE	TRUE	TRUE	TRUE	TRUE	TRUE	12	4.46e-05	FALSE	.[LM]YP.L.	7	...YP....	PDCD6IP_Alix-V-domain__Q8WUM4_360_702
ELME000299	LIG_LYPXL_L_2	[ILVM]YP...[ILVM][^P][^P][LI]	TRUE	FALSE	TRUE	TRUE	FALSE	FALSE	FALSE	3	2.97e-06	FALSE	.LYP.TSL[KR]SLF	12		PDCD6IP_Alix-V-domain__Q8WUM4_360_702
ELME000300	DOC_SPAK_OSR1_1	RF[^P][IV].	TRUE	FALSE	TRUE	TRUE	TRUE	TRUE	TRUE	11	7.68e-05	FALSE	.RF.[IV]..	7	...RF.....	OXSR1___O95747_434_527
ELME000301	LIG_Rb_pABgroove_1	..[LIMV]..[LM][FY]D.	TRUE	FALSE	TRUE	FALSE	TRUE	TRUE	TRUE	3	5.08e-05	FALSE	[GP].[TG][IL].[DE]L[FY]D..	11	.......D..
ELME000302	LIG_HCF-1_HBM_1	[DE]H.Y	TRUE	TRUE	TRUE	FALSE	TRUE	TRUE	TRUE	17	5.07e-05	FALSE	.[DE]H.Y.	6	....H.Y...
ELME000303	LIG_PAM2_1	..[LFP][NS][PIVTAFL].A..(([FY].[PYLF])|(W..)).	TRUE	TRUE	TRUE	TRUE	TRUE	TRUE	TRUE	22	9.95e-06	FALSE	...[PLF][SN][TVP].A..[FW]....	15	......A.......	PABP-B_PABP__P11940_544_623
ELME000304	DOC_AGCK_PIF_1	F..[FWY][ST][FY]	TRUE	FALSE	TRUE	FALSE	TRUE	TRUE	TRUE	10	3.84e-06	FALSE	.F.[QG]F[ST][FY].	8	..F.......
ELME000308	DOC_AGCK_PIF_2	F..[FWY][DE][FY]	TRUE	FALSE	TRUE	FALSE	TRUE	TRUE	TRUE	5	3.27e-06	FALSE	.F..F[DE][FY][IV]	8	..F.......
ELME000310	DOC_AGCK_PIF_3	F..F$	TRUE	FALSE	TRUE	FALSE	TRUE	TRUE	TRUE	5	6.03e-07	FALSE	.F..F	5	...F..F
ELME000311	LIG_Actin_WH2_1	R..[ILVMF][ILMVF][^P][^P][ILVM].{4,7}L(([KR].)|(NK))[VATI]	TRUE	TRUE	TRUE	FALSE	TRUE	TRUE	FALSE	9	2.21e-06	TRUE	.R..L[LM]..I[ASR].[GF].[QKE][LD]....	19
ELME000313	LIG_Actin_WH2_2	[^R]..((.[ILMVF])|([ILMVF].))[^P][^P][ILVM].{4,7}L(([KR].)|(NK))[VATIGS]	TRUE	TRUE	TRUE	FALSE	TRUE	TRUE	FALSE	17	0.0006603	FALSE	...........L[KR].[QASTV].	16
ELME000314	LIG_Actin_RPEL_3	[IL]..[^P][^P][^P][^P]R.....[IL]..[^P][^P][ILV][ILM]	TRUE	TRUE	TRUE	FALSE	TRUE	TRUE	TRUE	13	6.12e-06	FALSE	.L..[KR][IL]..R....[QSE]L....[ILV][ILM].	22	.........R..............
ELME000315	LIG_EVH1_3	[FY].[FW].....[LMVIF]P.P[DE]	TRUE	FALSE	TRUE	FALSE	TRUE	TRUE	TRUE	3	1.85e-07	FALSE	[KR][FY].FH[SP][IMV].D[LF]P[PA]P[DE].	15	...........P.P...
ELME000316	LIG_Integrin_isoDGR_2	NGR	TRUE	TRUE	TRUE	FALSE	TRUE	TRUE	TRUE	8	0.00015973	FALSE	.NGR.	5	...NGR...
ELME000317	LIG_eIF4E_1	Y....L[VILMF]	TRUE	TRUE	TRUE	TRUE	TRUE	TRUE	TRUE	13	0.00018913	FALSE	.Y[SEDGT]...L[LMF].	9	..Y....L...	EIF4E_eIF4E__P06730_1_217
ELME000319	LIG_eIF4E_2	Y.PP.[ILMV]R	FALSE	FALSE	FALSE	TRUE	FALSE	FALSE	TRUE	1	1.32e-06	FALSE	.Y.PP.[LV]R.	9	..Y.PP..R..	EIF4E_eIF4E__P06730_1_217
ELME000320	DOC_PIKK_1	[DEN][DEN].{2,3}[ILMVA][DEN][DEN]L	TRUE	FALSE	TRUE	FALSE	TRUE	TRUE	TRUE	4	3.13e-05	TRUE	.E.[SGA]..[DE]DL.	10	.........L..
ELME000321	CLV_C14_Caspase3-7	[DSTE][^P][^DEWHFYC]D[GSAN]	TRUE	FALSE	TRUE	FALSE	TRUE	TRUE	TRUE	41	0.00309374	FALSE	.[DEST]..D[AGS].	7	.....D...
ELME000322	DEG_SCF_SKP2-CKS1_1	..[DE].(T)P.K	TRUE	FALSE	TRUE	FALSE	TRUE	TRUE	TRUE	3	4.78e-05	FALSE	G[SA]VEQTP[KR]K.	10	....TP.K..
ELME000323	DEG_CRL4_CDT2_1	[NQ]{0,1}..[ILMV][ST][DEN][FY][FY].{2,3}[KR]{2,3}[^DE]	TRUE	FALSE	TRUE	FALSE	TRUE	TRUE	FALSE	6	1.62e-07	TRUE	...[ILMV][ST]D[FY][FY]...[KR]...	15
ELME000325	LIG_CAP-Gly_2	.W[RK][DE]GCY$	FALSE	FALSE	FALSE	FALSE	FALSE	FALSE	TRUE	1	2.16e-12	FALSE	DSWKDGCY	8	..W..GCY
ELME000326	LIG_OCRL_FandH_1	.F[^P][^P][KRIL]H[^P][^P][YLMFH][^P]...	TRUE	FALSE	TRUE	FALSE	TRUE	TRUE	TRUE	3	9.77e-06	FALSE	[SPA][SCP]F...H[DE].[LY].....	15	..F...H.....
ELME000327	LIG_SPRY_1	[ED][LIV]NNN[^P]	TRUE	FALSE	TRUE	TRUE	TRUE	TRUE	TRUE	2	7.11e-07	FALSE	[DN][DE][IL]NNN..	8	....NNN..	SPSB1_SPRY__Q96BD6_30_231
ELME000328	LIG_Pex14_2	F...[WF]	TRUE	FALSE	TRUE	TRUE	TRUE	TRUE	TRUE	2	0.00046281	FALSE	.FQE[LV][FW]D	7	..F......	PEX14_Pex14__O75381_16_84
ELME000329	LIG_Pex3_1	L..LL...L..F	FALSE	FALSE	FALSE	FALSE	FALSE	FALSE	TRUE	1	5.24e-07	FALSE	RELEELLESALDDFDK	16	..L..LL...L..F..
ELME000330	CLV_Separin_Fungi	S[IVLMH]E[IVPFMLYAQR]GR.	TRUE	FALSE	TRUE	FALSE	FALSE	FALSE	FALSE	4	4.05e-06	FALSE	.S.E.GR..	9
ELME000331	CLV_Separin_Metazoa	E[IMPVL][MLVP]R.	TRUE	FALSE	TRUE	FALSE	TRUE	TRUE	TRUE	5	0.00034104	FALSE	.E[ILV][LM]R..	7	...E..R...
ELME000333	LIG_SUMO_SIM_par_1	[DEST]{0,5}.[VILPTM][VIL][DESTVILMA][VIL].{0,1}[DEST]{1,10}	TRUE	TRUE	TRUE	TRUE	TRUE	TRUE	FALSE	33	0.0045452	TRUE	..[ILMV][ILV].[ILV][DEST].	8		SUMO1_SUMO__P63165_1_101
ELME000334	MOD_LATS_1	H.[KR]..([ST])[^P]	TRUE	FALSE	FALSE	FALSE	TRUE	TRUE	TRUE	22	0.00047765	FALSE	.H.[KR]..[ST]..	9	..H.......
ELME000335	LIG_SUMO_SIM_anti_2	[DEST]{1,10}.{0,1}[VIL][DESTVILMA][VIL][VILM].[DEST]{0,5}	TRUE	TRUE	TRUE	TRUE	TRUE	TRUE	FALSE	16	0.00234949	TRUE	...[ILV].[ILV][ISLV]......	13		SUMO1_SUMO__P63165_1_101
ELME000336	MOD_NEK2_1	[FLM][^P][^P]([ST])[^DEP][^DE]	TRUE	FALSE	FALSE	FALSE	TRUE	TRUE	FALSE	3	0.00027147	FALSE	[SP]F..[ST]...	8
ELME000338	LIG_EABR_CEP55_1	.A.GPP.{2,3}Y.	TRUE	TRUE	TRUE	TRUE	TRUE	TRUE	TRUE	6	1.38e-06	TRUE	..A.GPP...Y.[GP]	13	...A.GPP......	CEP55_EABR__Q53EZ4_160_217
ELME000339	LIG_PAM2_2	((WPP)|([FL][PV][APQ]))EF.PG.PWKG.	TRUE	TRUE	TRUE	TRUE	TRUE	TRUE	TRUE	4	9.77e-14	FALSE	.[LW][VP].EF.PG.PWKG..	16	.....EF.PG.PWKG..	PABP-B_PABP__P11940_544_623
ELME000340	LIG_MYND_2	PP.LI	FALSE	FALSE	FALSE	FALSE	FALSE	FALSE	TRUE	1	1.75e-05	FALSE	RPPPPLIPS	9	..PP.LI..
ELME000341	LIG_MYND_3	[LMV]P.LE	TRUE	FALSE	TRUE	FALSE	TRUE	TRUE	TRUE	2	8.44e-05	FALSE	.[LM]P.LE.	7	...P.LE..
ELME000342	DEG_APCC_TPR_1	.[ILM]R$	TRUE	FALSE	TRUE	FALSE	TRUE	TRUE	TRUE	22	1.36e-05	FALSE	..[ILM]R	4	.....R
ELME000346	LIG_NBox_RRM_1	F..A[ILV]..A..[ILV]	TRUE	FALSE	TRUE	FALSE	TRUE	TRUE	TRUE	2	2.14e-06	FALSE	AF.DA[LV]QRARQIA	13	..F..A...A.....
ELME000347	DEG_SCF_TIR1_1	.[VLIA][VLI]GWPP[VLI]...R.	TRUE	FALSE	TRUE	FALSE	FALSE	FALSE	FALSE	24	1.34e-09	FALSE	[ADGNQST].[ILV]VGWPP[ILV][ACRG][ST].R[IKRM].	15
ELME000348	LIG_APCC_Cbox_1	[DE]R[YFH][ILFVM][PAG].R	TRUE	FALSE	TRUE	FALSE	TRUE	TRUE	TRUE	2	1.47e-06	FALSE	GDR[FY]IP.RS	9	...R....R..
ELME000349	LIG_APCC_Cbox_2	DR[YFH][ILFVM][PA]..	TRUE	FALSE	TRUE	FALSE	FALSE	FALSE	FALSE	3	5.75e-06	FALSE	[GVA]DR[FY]IP...	9
ELME000350	DEG_SCF_COI1_1	..[RK][RK].SL..F[FLM].[RK]R[HRK].[RK].	TRUE	FALSE	TRUE	FALSE	FALSE	FALSE	FALSE	9	3.63e-11	FALSE	[PR][IQL]AR[KR].SL.RF[LF][AE]KRK[DE]R..	20
ELME000354	DEG_Nend_UBRbox_4	^M{0,1}(C).	TRUE	FALSE	TRUE	FALSE	FALSE	FALSE	FALSE	8	1.77e-05	FALSE	MC.[TG]	4
ELME000357	LIG_CaMK_CASK_1	((SP)|([ED].{0,1}))[IV]W[IVL].R	TRUE	TRUE	TRUE	FALSE	TRUE	TRUE	TRUE	6	1.12e-05	TRUE	.E.IWV.R.	9	....W..R..
ELME000358	DOC_CKS1_1	[MPVLIFWYQ].(T)P..	TRUE	FALSE	TRUE	FALSE	FALSE	FALSE	FALSE	8	0.00199146	FALSE	...TP...	8
ELME000359	LIG_SUFU_1	[SV][CY]GH[LIF][LAST][GAIV].	TRUE	TRUE	TRUE	FALSE	TRUE	TRUE	TRUE	5	5.52e-08	FALSE	.[SV]YGH[ILF]..[STGV].	10	....GH.....
ELME000360	DOC_PP1_SILK_1	.[GS]IL[KR][^DE]	TRUE	FALSE	TRUE	FALSE	TRUE	TRUE	TRUE	14	3.78e-05	FALSE	..[GS]ILK..	8	....IL....
ELME000361	LIG_WD40_WDR5_WIN_1	[SCA]AR[STCA][EQR][PGILVM][HYFQNKRLVI]	TRUE	TRUE	TRUE	TRUE	TRUE	TRUE	TRUE	7	6.44e-06	FALSE	[GV][ACS]AR[STA][RE][GVP].[ILMY]	9	...AR......	WDR5_WD_1234567_P61964_21_334
ELME000362	LIG_WD40_WDR5_WIN_2	[STCA][CSAGV]R[STCAV][EQR][PGALV][LFYHRK]	FALSE	FALSE	FALSE	TRUE	FALSE	FALSE	FALSE	1	2.76e-05	FALSE	.[AC][SA]R[TCA].P..	9		WDR5_WD_1234567_P61964_21_334
ELME000364	LIG_WD40_WDR5_VDV_1	[ED].{0,3}[VIL]D[VI]	TRUE	FALSE	TRUE	TRUE	TRUE	TRUE	FALSE	3	0.00029389	TRUE	[DE][DE][ILV]DV[TV]	6		WDR5_WD_1234567_P61964_21_334
ELME000365	LIG_WD40_WDR5_VDV_2	[EDSTY].{0,4}[VIPLA][TSDEKR][ILVA]	TRUE	FALSE	TRUE	FALSE	FALSE	FALSE	FALSE	2	0.0467786	FALSE	E.[IF][TA]..[LV][KR]..	10
ELME000367	DOC_PP2B_LxvP_1	L.[LIVAPM]P	TRUE	FALSE	TRUE	FALSE	TRUE	TRUE	TRUE	8	0.00031291	FALSE	.L.VP.	6	...L..P...
ELME000368	LIG_LIR_Gen_1	[EDST].{0,2}[WFY][^RKPGWFY][^PG][ILVFM]((.{0,4}[PLAFIVMY])|($)|(.{0,3}[ED]))	TRUE	TRUE	TRUE	TRUE	TRUE	TRUE	FALSE	54	0.00363118	TRUE	..[FWY]..[ILV].	7		MAP1LC3A_ATG8__Q9H492_2_121,MAP1LC3B_ATG8__Q9GZQ8_2_119
ELME000371	LIG_LIR_LC3C_4	[EDST].{0,2}LVV	FALSE	FALSE	FALSE	FALSE	FALSE	FALSE	TRUE	1	0.00013686	TRUE	EEDILVVTTQ	10	....LVV...
ELME000372	LIG_EF_ALG2_ABM_1	P[PG]{0,1}YP.{1,6}Y[QS]{0,1}P	TRUE	TRUE	TRUE	FALSE	TRUE	TRUE	TRUE	9	1.36e-06	TRUE	.[PCM].YP....[YPAG]	10	...YP.....
ELME000373	LIG_EF_ALG2_ABM_2	P.P.{0,1}GF	TRUE	FALSE	FALSE	FALSE	TRUE	TRUE	TRUE	3	2.41e-05	TRUE	.[PA]P[PA].GF.	8	.....GF..
ELME000374	DOC_PP1_MyPhoNE_1	R[^P][DEQ]Q[VIL]([RK][^P]|[^P][RK])[YW]	TRUE	FALSE	TRUE	FALSE	TRUE	TRUE	TRUE	8	4.41e-07	FALSE	.R.[QE]Q[ILV][KR].[WY].	10	...R..Q.......
ELME000375	LIG_CNOT1_NIM_1	[FY][^P].[WFY][^P]DY..L	TRUE	TRUE	TRUE	FALSE	TRUE	TRUE	TRUE	8	5.44e-08	FALSE	.F..W.DY[LMF][ADGN]L.	12	.......DY..L..
ELME000377	LIG_Pex14_3	LV.EF[LM]	FALSE	FALSE	FALSE	TRUE	FALSE	FALSE	TRUE	1	5e-07	FALSE	DELVAEFLQD	10	..LV.EF...	PEX14_Pex14__O75381_16_84
ELME000379	LIG_RPA_C_Vert	[KRS]I[^P][^P][NK][KR][^P][^P]A[^P][^P][RKL][RKL][^P][^P][RK]	TRUE	TRUE	TRUE	FALSE	TRUE	TRUE	TRUE	4	1.21e-08	FALSE	..I...[KR]..AL.....[KR].	18	...I......A.........
ELME000383	LIG_Mtr4_Trf4_1	[LFVAIMW].{3,5}[DE][FY][IL][SAPGK][FL].{3,6}[DE]{3}	TRUE	TRUE	TRUE	FALSE	FALSE	FALSE	FALSE	4	1.44e-07	FALSE	.[LV].[DN]N.DFI.[LF]....[DE][DE]..	19
ELME000384	LIG_Mtr4_Trf4_2	Q[RGQ]DF[LI][PS]L[DE]	FALSE	FALSE	FALSE	FALSE	FALSE	FALSE	TRUE	1	2.04e-09	FALSE	AEQRDFLPLETT	12	..Q.DF..L...
ELME000385	LIG_Mtr4_Air2_1	GRYFG	TRUE	FALSE	TRUE	FALSE	FALSE	FALSE	FALSE	3	9.06e-08	FALSE	.GRYFG.	7
ELME000386	DOC_GSK3_Axin_1	V[ED]P[^P][RK]FA[^P]ELI[^P]RLE[^P][VIL]	TRUE	FALSE	TRUE	FALSE	TRUE	TRUE	TRUE	6	7.24e-16	FALSE	[HR]V[DE]P.KFA.ELI.RLE.V.	19	..V.P..FA.ELI.RLE....
ELME000388	DEG_SPOP_SBC_1	[AVP].[ST][ST][ST]	TRUE	FALSE	TRUE	FALSE	TRUE	TRUE	FALSE	8	0.00093796	FALSE	.[VPA][DST]S[ST][ST].	7
ELME000390	DEG_Kelch_Keap1_1	[DNS].[DES][TNS]GE	TRUE	FALSE	TRUE	TRUE	TRUE	TRUE	TRUE	13	5.95e-05	FALSE	.[DN].[DES][STN]GE.	8	......GE..	Keap1_KELCH__Q14145_321_609
ELME000392	DEG_Kelch_KLHL3_1	E.EE.E[AV]DQH	TRUE	FALSE	TRUE	FALSE	TRUE	TRUE	TRUE	4	5.48e-10	FALSE	[VPA]E[CP]EE[TP]E[VA]DQH.	12	..E.EE.E.DQH..
ELME000393	MOD_SUMO_rev_2	[SDE].{0,5}[DE].(K).{0,1}[AIFLMPSTV]	TRUE	FALSE	FALSE	FALSE	TRUE	TRUE	TRUE	20	0.0128027	TRUE	...[DE].K...	9	.....K...
ELME000394	DOC_USP7_UBL2_3	K...K	TRUE	FALSE	TRUE	FALSE	TRUE	TRUE	TRUE	7	0.00374177	FALSE	.K...K.	7	..K...K..
ELME000395	LIG_UBA3_1	[ILM][ILMF].{1,2}[ILM].{0,4}K	TRUE	FALSE	TRUE	FALSE	TRUE	TRUE	FALSE	2	0.00119616	FALSE	.[LM][LF][ST]L....K.	11
ELME000396	LIG_DCNL_PONY_1	^M[MIL].[MIL]	TRUE	FALSE	TRUE	FALSE	TRUE	TRUE	TRUE	2	4.87e-07	FALSE	M[IL].L.	5	M......
ELME000397	LIG_LRP6_Inhibitor_1	([VILA]..N.I[RK])|([VILA].PN.IG.{0,6}[RK])	TRUE	FALSE	TRUE	FALSE	TRUE	TRUE	TRUE	3	2.63e-05	TRUE	.L.[SP]N.I.....	12	.....N.I...
ELME000398	LIG_FZD_DVL_PDZ	W.{0,1}[VIL].[ST].KA{0,1}T...W	TRUE	TRUE	TRUE	FALSE	TRUE	TRUE	TRUE	9	8.74e-09	TRUE	[MFW][VW][ILV][GWL]S.KT...W.	13	........T...W..
ELME000406	LIG_CaM_NSCaTE_8	W[^P][^P][^P][IL][^P][AGS][AT]	FALSE	FALSE	FALSE	TRUE	FALSE	FALSE	TRUE	3	1.56e-05	FALSE	[VA]LSWQAAIDAARQA	14	..W.........	CALM1_EF-hand__P0DP23_2_149
ELME000407	LIG_GSK3_LRP6_1	(([CP]PP)|(PP[TP]))[ST]P[^P][TS]{0,1}	TRUE	TRUE	TRUE	FALSE	TRUE	TRUE	TRUE	8	3.73e-05	TRUE	.[CP]P[TP][ST]P.[ST]	8	...P..P..
ELME000408	LIG_KLC1_WD_1	[LMTAFSRI][^KRG]W[DE].{3,5}[LIVMFPA]	TRUE	TRUE	TRUE	TRUE	TRUE	TRUE	TRUE	22	0.00035376	TRUE	.[SMLTF].W[DE].....	10	....W........	KLC1_TPR__Q07866_203_497
ELME000409	LIG_G3BP_FGDF_1	[FYLIMV].FG[DES]F	TRUE	TRUE	TRUE	FALSE	TRUE	TRUE	TRUE	9	1.2e-06	FALSE	.[ILMVFY].FG[DS]F.	8	....FG.F..
ELME000410	LIG_CSL_BTD_1	[AFILMPTVW]W[FHILMPSTVW]P	TRUE	TRUE	TRUE	FALSE	TRUE	TRUE	TRUE	17	0.00012784	FALSE	.[APLV]W.P.	6	....W.P...
ELME000411	DOC_MAPK_RevD_3	[LIVMPFA].[LIV].{1,2}[LIVMP].{4,6}[LIV]..[RK][RK]	TRUE	FALSE	TRUE	FALSE	TRUE	TRUE	FALSE	6	0.00018048	FALSE	...[SPA].L[AL].RR.	11
ELME000412	LIG_ANK_PxLPxL_1	P.LP.[IL].{1,3}[VLF]	TRUE	TRUE	TRUE	TRUE	TRUE	TRUE	TRUE	10	2.67e-05	TRUE	.P.LP.[IL]...	10	..P.LP......	ANKRA2_Ank__Q9H9E1_142_313
ELME000413	LIG_PALB2_WD40_1	....WF..L	FALSE	FALSE	FALSE	FALSE	FALSE	FALSE	TRUE	1	9.19e-06	FALSE	LNWFEELSS	9	..WF..L..
ELME000417	LIG_14-3-3_CanoR_1	R[^DE]{0,2}[^DEPG]([ST])(([FWYLMV].)|([^PRIKGN]P)|([^PRIKGN].{2,4}[VILMFWYP]))	TRUE	TRUE	TRUE	TRUE	TRUE	TRUE	FALSE	64	0.00447667	FALSE	.[KR]..[ST]...	8		SFN_14-3-3_sigma_P31947_1_236
ELME000418	LIG_14-3-3_CterR_2	R[^DE]{0,2}[^DEPG]([ST])[^P]{0,1}$	TRUE	TRUE	TRUE	TRUE	TRUE	TRUE	FALSE	6	6.42e-05	TRUE	R..[ST].	5		SFN_14-3-3_sigma_P31947_1_236
ELME000419	LIG_UFM1_UFIM_1	[ND].WGI.[LIV][VMLI].{0,1}[ED]	FALSE	FALSE	FALSE	FALSE	FALSE	FALSE	TRUE	1	7.65e-09	TRUE	EDNEWGIELVSEV	13	....WGI......
ELME000420	LIG_Rrp6Rrp47_Mtr4_1	[ED]LF[^P][VC]F.{0,1}[ED]	TRUE	TRUE	TRUE	FALSE	TRUE	TRUE	TRUE	5	4.76e-08	TRUE	.[DE]LF.[CV]F[DE]..	10	...LF..F...
ELME000422	DOC_MAPK_JIP1_4	[RK]P[^P][^P]L.[LIVMF]	TRUE	FALSE	TRUE	FALSE	TRUE	TRUE	TRUE	29	0.00012929	FALSE	.[KR]P..L.[ILVF].	9	...P..L....
ELME000423	DOC_MAPK_NFAT4_5	[RK][^P][^P][LIM].L.[LIVMF].	TRUE	FALSE	TRUE	FALSE	TRUE	TRUE	TRUE	17	0.00016346	FALSE	.[KR]..[LM].L.[ILF]..	11	.......L....
ELME000424	LIG_CSK_EPIYA_1	EP[IL]Y[TAG]	TRUE	TRUE	TRUE	FALSE	FALSE	FALSE	FALSE	20	2.47e-06	FALSE	.EP[IL]Y[AGT].	7
ELME000425	DOC_PP2A_B56_1	([LMFYWIC]..I.E)|(L..[IVLWC].E).	TRUE	FALSE	TRUE	FALSE	TRUE	TRUE	TRUE	18	0.00145814	TRUE	.[LM].[APSTD][IL].E.	8	.......E..
ELME000426	DEG_COP1_1	[STDE]{1,3}.{0,2}[TSDE].{2,3}VP[STDE]G{0,1}[FLIMVYPA]	TRUE	FALSE	TRUE	FALSE	TRUE	TRUE	TRUE	12	0.00039063	TRUE	..[DEST]...VP[DEST][LMFY].	11	......VP....
ELME000427	LIG_BH_BH3_1	....[LIFVYMTE][ASGC][^P]{2}L[^P]{2}[IVMTL][GACS][D][^P][FVLMI].	TRUE	TRUE	TRUE	FALSE	TRUE	TRUE	TRUE	19	2.17e-06	FALSE	.....[AGSC]..L[QAKR].[IMLT][AGSC]D.[ILMVF]..	18	......L.........
ELME000428	MOD_CDK_SPxxK_3	...([ST])P..[RK]	TRUE	FALSE	FALSE	FALSE	TRUE	TRUE	TRUE	25	0.00192872	FALSE	....[ST]P..[KR].	10	...P.....
ELME000429	MOD_CDK_SPK_2	...([ST])P[RK]	TRUE	FALSE	FALSE	FALSE	TRUE	TRUE	TRUE	18	0.00192872	FALSE	....[ST]P[KR].	8	....P....
ELME000432	DOC_MAPK_MEF2A_6	[RK].{2,4}[LIVMP].[LIV].[LIVMF]	TRUE	FALSE	TRUE	FALSE	TRUE	TRUE	FALSE	27	0.00258382	TRUE	....[PLV].[LV].[ILMVF].	10
ELME000433	DOC_MAPK_DCC_7	[RK].{2,4}[LIVP]P.[LIV].[LIVMF]|[RK].{2,4}[LIVP].P[LIV].[LIVMF]	TRUE	FALSE	TRUE	FALSE	TRUE	TRUE	TRUE	11	0.00045125	TRUE	.....P..[IL].	10	.......P.....
ELME000434	DOC_MAPK_HePTP_8	([LIV][^P][^P][RK]....[LIVMP].[LIV].[LIVMF])|([LIV][^P][^P][RK][RK]G.{4,7}[LIVMP].[LIV].[LIVMF])	TRUE	FALSE	TRUE	FALSE	TRUE	TRUE	FALSE	10	0.00010657	FALSE	.L..[KR]....[LV].[QILP]...	15
ELME000435	LIG_APCC_ABBA_1	[ILVMF].[ILMVP][FHY].[DE]	TRUE	TRUE	TRUE	FALSE	TRUE	TRUE	FALSE	10	0.00038425	FALSE	.[ILF].[ILV][FHY].[DE].	8
ELME000437	DOC_MAPK_GRA24_9	[LIV][^P][^P][RK][RK]G.{3,6}[LIVP]P.[LIV].[LIVMF]|[LIV][^P][^P][RK][RK]G.{3,6}[LIVP].P[LIV].[LIVMF]	TRUE	FALSE	TRUE	FALSE	FALSE	FALSE	FALSE	2	6.64e-07	FALSE	GLLERRGVSELPPL.I[VP]	17
ELME000438	LIG_Vh1_VBS_1	[VMILF][MILVFYHPA][^P][TASKHCV][AVSC][^P][^P][ILVMT][^P][^P][^P][LMTVI][^P][^P][LMVCT][ILVMCA][^P][^P][AIVLMTC]	TRUE	TRUE	TRUE	FALSE	TRUE	TRUE	FALSE	15	1.88e-06	FALSE	.[IL]..[AHKSC][AS][AKRT].[ILV][STA].	11
ELME000439	LIG_IRF3_LxIS_1	[VILPF].{1,3}L.I(S)	TRUE	TRUE	TRUE	FALSE	FALSE	FALSE	TRUE	7	0.00017949	TRUE	...L.IS.	8	....L.IS..
ELME000441	LIG_GBD_Chelix_1	[ILV][VA][^P][^P][LI][^P][^P][^P][LM]	TRUE	TRUE	TRUE	FALSE	TRUE	TRUE	FALSE	12	9.79e-05	FALSE	.[ILV][VA]..L...[LM].	11
ELME000442	MOD_Plk_1	.[DNE][^PG][ST](([FYILMVW]..)|([^PEDGKN][FWYLIVM]).)	TRUE	FALSE	FALSE	FALSE	TRUE	TRUE	FALSE	44	0.00767434	FALSE	..[DEN].[ST]....	9
ELME000443	MOD_Plk_2-3	[DE]..([ST])[EDILMVFWY](([DE].)|(.[DE]))	TRUE	FALSE	FALSE	FALSE	TRUE	TRUE	FALSE	3	0.002175	FALSE	.[DE]..[ST][DE][DE]..	9
ELME000444	MOD_Plk_4	..[^IRFW]([ST])[ILMVFWY][ILMVFWY].	TRUE	FALSE	FALSE	FALSE	TRUE	TRUE	FALSE	7	0.00601927	FALSE	....[IS][LMF][ILVFY]..	9
ELME000445	LIG_PROFILIN_1	PPP[PA]P((P[LGP])|([LG]P))	TRUE	TRUE	TRUE	FALSE	TRUE	TRUE	TRUE	16	4.88e-07	FALSE	.[IPV]PP[AP]PP.[PL].	10	..PPP.P....
ELME000446	LIG_IBAR_NPY_1	NPY	TRUE	TRUE	TRUE	FALSE	TRUE	TRUE	TRUE	7	4.51e-05	FALSE	.NPY.	5	...NPY...
ELME000447	MOD_PRMT_GGRGG_1	GGRGG	TRUE	FALSE	FALSE	FALSE	TRUE	TRUE	TRUE	21	1.91e-06	FALSE	.GGRGG.	7	..GGRGG..
ELME000449	TRG_ER_FFAT_2	[EDS].{0,4}[EDSQN][FY][FYMITH]([ST])[ACP].{1,2}[EDST]	TRUE	FALSE	TRUE	FALSE	TRUE	TRUE	FALSE	7	3.82e-05	TRUE	...[FY].[ST][CPA][VPA]..[EDF]	11
ELME000450	LIG_REV1ctd_RIR_1	..FF[^P]{0,2}[KR]{1,2}[^P]{0,4}	TRUE	TRUE	TRUE	FALSE	TRUE	TRUE	TRUE	10	0.00053502	TRUE	...FF.[KR].....	12	...FF....
ELME000451	LIG_PDZ_Wminus1_1	.W[ACGILV]$	TRUE	TRUE	TRUE	FALSE	TRUE	TRUE	TRUE	27	3.72e-06	FALSE	..W[ACGILV]	4	....W.
ELME000452	LIG_FXI_DFP_1	[FYWHIL].DF[PD]	TRUE	TRUE	TRUE	FALSE	TRUE	TRUE	TRUE	5	2.2e-05	FALSE	...DFP[ID]	7	....DF...
ELME000458	LIG_SH2_CRK	(Y)[^EPILVFYW][^HDEW][PLIV][^DEW]	TRUE	TRUE	TRUE	FALSE	TRUE	TRUE	TRUE	36	0.00151526	FALSE	.Y..P..	7	...Y......
ELME000459	LIG_deltaCOP1_diTrp_1	[DE]{1,3}.{0,2}W.{1,6}[WF]	TRUE	TRUE	TRUE	FALSE	FALSE	FALSE	FALSE	5	0.00050111	FALSE	....WD....	10
ELME000460	LIG_MLH1_MIPbox_1	.S.[FY][F]	TRUE	TRUE	TRUE	FALSE	TRUE	TRUE	TRUE	6	6.21e-05	FALSE	[TV].S[KRH][FY]F.	7	...S......
ELME000461	MOD_DYRK1A_RPxSP_1	R[PSVA].([ST])P	TRUE	FALSE	FALSE	FALSE	TRUE	TRUE	TRUE	22	0.00031319	FALSE	.R[ASVP].[ST]P.	7	..R...P..
ELME000462	TRG_Pf-PMV_PEXEL_1	(R.[LI].[EDQ])|(R.L..[EDQ])|(K.L.E)	TRUE	FALSE	TRUE	FALSE	FALSE	FALSE	FALSE	24	0.00216051	FALSE	.[KR].[ILY].[QE].	7
ELME000465	LIG_SH2_STAP1	(Y)[DESTA][^GP][^GP][ILVFMWYA]	TRUE	TRUE	TRUE	FALSE	TRUE	TRUE	TRUE	22	0.00102632	FALSE	.Y[DEST]..[ILMVFWY].	7	..Y......
ELME000468	LIG_ARL_BART_1	^..LL[^P]IL[^P][^P][LM]	TRUE	FALSE	TRUE	FALSE	TRUE	TRUE	TRUE	2	1.29e-09	FALSE	MGLL[ST]IL[KR]K[LM]K	11	..LL.IL.....
ELME000474	LIG_SH2_NCK_1	(Y)[DESTNA][^GWFY][VPAI][DENQSTAGYFP]	TRUE	TRUE	TRUE	FALSE	TRUE	TRUE	TRUE	17	0.00033386	FALSE	.Y[DEST].[AVP]..	7	..Y......
ELME000475	LIG_PCNA_APIM_2	[MLIV].[KR][FY][MLIVF][LIV][KR]	TRUE	FALSE	TRUE	FALSE	TRUE	TRUE	FALSE	2	2.22e-06	FALSE	.[IM].RFLVK.	9
ELME000476	DOC_PP4_MxPP_1	M.PP	FALSE	FALSE	FALSE	FALSE	TRUE	TRUE	TRUE	2	0.00017028	FALSE	D[TC].LMPPPPP..	12	...M.PP...
ELME000477	DOC_PP4_FxxP_1	F..P	TRUE	FALSE	TRUE	FALSE	TRUE	TRUE	TRUE	14	0.0017312	FALSE	.F..P.	6	...F..P...
ELME000482	LIG_PCNA_yPIPBox_3	([KR].{0,6}[QN].[^FHWY][LIVM][^P][^PFWYMLIV][FYLMWV][FYLMWVI])|([QN].[^FHWY][LIVM][^P][^PFWYMLIV][FYLMWV][FYLMWVI].{0,6}[KR])	TRUE	TRUE	TRUE	FALSE	FALSE	FALSE	FALSE	12	0.00055754	FALSE	..[NQ]..[ILV]..[FY]F.	11
ELME000483	LIG_PCNA_TLS_4	[KR]..[ILM](([DE][^P][FY][FLI])|([G][^P][FY][FLI].{0,1}[KR]))	FALSE	FALSE	FALSE	FALSE	TRUE	TRUE	FALSE	3	8.19e-06	TRUE	...K..[ILM]D.[FY][LF]...	14
ELME000484	LIG_KLC1_Yacidic_2	[ED].{0,1}[IYVLMTF]Y[LIV][DE]	FALSE	FALSE	FALSE	FALSE	TRUE	TRUE	TRUE	3	2.04e-05	TRUE	[TP]..D[IY]YL[DE]...	11	....Y..
ELME000485	DOC_CDC14_PxL_1	[FYLIM]..[YVILA]P.L..	FALSE	FALSE	FALSE	FALSE	FALSE	TRUE	FALSE	10	0.00024456	FALSE	...[LMFY]...P.L...	13
ELME000486	DOC_CYCLIN_D_Helix_1	[FLV][^P][^P][KR]L[^P][^P][LMIV][^P][^P][^P]R	FALSE	FALSE	FALSE	FALSE	TRUE	TRUE	TRUE	3	6.56e-06	FALSE	...[LF]..[KR]L.[DE][MV][TVA]..R[TGA]..	18	......L......R..
ELME000492	LIG_LSD1_SNAG_1	^M{0,1}PR.FLV[KR]K{0,1}.	FALSE	FALSE	FALSE	FALSE	TRUE	TRUE	TRUE	11	8.86e-11	TRUE	MPR[AGS]FLV[KR][TSRK]...	12	.PR.FLV....
ELME000493	LIG_NRP_CendR_1	[RK].{0,2}R$	FALSE	FALSE	FALSE	FALSE	TRUE	TRUE	FALSE	12	4.28e-05	FALSE	......R[SR]..	10
ELME000500	LIG_DLG_GKlike_1	(R..(S)[YFLM][^P][^P][L])|(R..(S)[YFLM][^P][^P][ASG][LMVIQT])	FALSE	FALSE	FALSE	FALSE	TRUE	TRUE	TRUE	14	9.78e-05	TRUE	...R..S[LMY]..[SGAL]...	14	..R..S......
ELME000501	LIG_SH3_CIN85_PxpxPR_1	P.[AP].PR	FALSE	FALSE	FALSE	FALSE	TRUE	TRUE	TRUE	60	9.56e-05	FALSE	...P.[AP].PR...	12	..P...PR..
ELME000507	LIG_WRC_WIRS_1	[FYILMV].[TS]F(G|[^P]).	FALSE	FALSE	FALSE	FALSE	TRUE	TRUE	TRUE	22	0.00058024	FALSE	...[MFY].[ST]FG[SK]..	11	.....F...
ELME000512	DEG_SCF_FBXO31_1	D[LVIM].[DAEN][VILM][^P][ILF]$	FALSE	FALSE	FALSE	FALSE	TRUE	TRUE	TRUE	3	6.45e-08	FALSE	TPTDV..[IV].[IL]	10	..D......
ELME000514	LIG_Integrin_RGD_TGFB_3	RGDL[^P][^P][LI]	FALSE	FALSE	FALSE	FALSE	TRUE	TRUE	TRUE	5	1.42e-06	FALSE	...RGDL..[IL]...	13	..RGDL.....
ELME000515	LIG_ActinCP_CPI_1	L.(([H].[TQVG])|([SC].N)|(D.R))..R[PAVT][KRHM][^DEN].{1,5}((R.)|(.[RK]))..[PAS][^P]	FALSE	FALSE	FALSE	FALSE	TRUE	TRUE	TRUE	15	0.00072506	TRUE	...L...[TN]..R[ATVP][KRH]....[TRHQ].P	20	..L......R........
ELME000516	LIG_ActinCP_TwfCPI_2	F.[KR]P..[PAS].{0,3}[RK]	FALSE	FALSE	FALSE	FALSE	TRUE	TRUE	TRUE	4	2.95e-05	TRUE	...F.KPKGP..KR	14	..F..P......
ELME000522	LIG_Integrin_KxxGD_FGGC_5	K.[AV]GD.$	FALSE	FALSE	FALSE	FALSE	FALSE	TRUE	FALSE	4	4.86e-08	FALSE	GG.KQ[VA]GD.	9
ELME000523	TRG_DiLeu_BaEn_1	E..[^P]L[LIVM]	FALSE	FALSE	FALSE	FALSE	TRUE	TRUE	TRUE	23	0.00097003	FALSE	...E...L[ILMV]...	12	..E...L...
ELME000524	TRG_DiLeu_BaEn_2	[^E]E...F[LIVM]	FALSE	FALSE	FALSE	FALSE	TRUE	TRUE	TRUE	4	0.00024507	FALSE	...E...F[ILV]...	12	..E...F...
ELME000525	TRG_DiLeu_BaEn_3	EE...[FIM][LIVM]	FALSE	FALSE	FALSE	FALSE	TRUE	TRUE	TRUE	4	8.41e-05	FALSE	...EE...[FI][ILV]...	13	..EE.......
ELME000526	TRG_DiLeu_BaEn_4	EE...L[^LIVMF]	FALSE	FALSE	FALSE	FALSE	TRUE	TRUE	TRUE	4	0.00047315	FALSE	...EE...L...	12	..EE...L..
ELME000527	TRG_DiLeu_LyEn_5	[E]..[RP]L[LI]	FALSE	FALSE	FALSE	FALSE	TRUE	TRUE	TRUE	18	0.00010293	FALSE	...E..[PR]L[IL]...	12	......L...
ELME000528	TRG_DiLeu_BaLyEn_6	[^E]..[RP]L[LI]	FALSE	FALSE	FALSE	FALSE	TRUE	TRUE	TRUE	18	0.00105347	FALSE	....[PR]L[IL]....	11	.....L...
ELME000529	MOD_CDC14_SPxK_1	(S)P.[KR]	FALSE	FALSE	FALSE	FALSE	TRUE	TRUE	TRUE	48	0.00122699	FALSE	...SP.[KR]...	10	...SP.....
ELME000530	DOC_MIT_MIM_1	((F[^P][^P])|([DE].{0,2}))L[^P][^P]R[FL][^P][^P]L[KR]{0,2}	FALSE	FALSE	FALSE	FALSE	TRUE	TRUE	TRUE	5	1.03e-05	TRUE	..D.L..R[LF]..L[KR]..	15	...L..R...L..
ELME000531	LIG_TRAF4_MATH_1	RL[^P].R	FALSE	FALSE	FALSE	FALSE	TRUE	TRUE	TRUE	3	0.00026948	FALSE	.[KR]RLR.R[GA]R	9	..RL..R..
