# Supplementary material for: CompariPSSM: a PSSM–PSSM comparison tool for motif-binding determinant analysis
Source: Bioinformatics. 2024 Oct 29;40(11):btae644. doi: 10.1093/bioinformatics/btae644 (PMC11639669; doi:10.1093/bioinformatics/btae644)
Supplement: btae644_Supplementary_Data [file btae644_supplementary_data.zip › Sup. Table 5 - Motif Specificity Clustering - LIG ELM Classes.xlsx]

## Sheet: ELM LIG Classes Clustering p_va
ELM Class	LIG_SH3_CIN85_PxpxPR_1	LIG_PTAP_UEV_1	LIG_PROFILIN_1	LIG_EVH1_1	LIG_GSK3_LRP6_1	LIG_SH3_1	LIG_SH3_2	LIG_SH3_3	LIG_EF_ALG2_ABM_1	LIG_WW_1	LIG_EABR_CEP55_1	LIG_CSK_EPIYA_1	LIG_IBAR_NPY_1	LIG_LYPXL_S_1	LIG_ANK_PxLPxL_1	LIG_MYND_1	LIG_BRCT_BRCA1_1	LIG_FXI_DFP_1	LIG_AP2alpha_2	LIG_EH_1	LIG_LSD1_SNAG_1	LIG_CSL_BTD_1	LIG_WRPW_1	LIG_HP1_1	LIG_TRAF6_MATH_1	LIG_MAD2	LIG_SxIP_EBH_1	LIG_PTB_Apo_2	LIG_PTB_Phospho_1	LIG_TYR_ITSM	LIG_SH2_NCK_1	LIG_SH2_STAP1	LIG_HCF-1_HBM_1	LIG_SH2_CRK	LIG_SH2_STAT3	LIG_SH2_STAT5	LIG_SUFU_1	LIG_TYR_ITAM	LIG_TYR_ITIM	LIG_WRC_WIRS_1	LIG_PCNA_PIPBox_1	LIG_MLH1_MIPbox_1	LIG_PCNA_yPIPBox_3	LIG_REV1ctd_RIR_1	LIG_CNOT1_NIM_1	LIG_Rrp6Rrp47_Mtr4_1	LIG_G3BP_FGDF_1	LIG_AP2alpha_1	LIG_AP_GAE_1
LIG_SH3_CIN85_PxpxPR_1	1.47e-11	0.00118485	1.99e-06	0.00019473	2.99e-05	0.00037602	1.14e-05	0.00018262	0.00152564	0.00068333	0.00705247	0.0161014	0.050353	0.0314848	0.0250778	0.00029784	0.0189508	0.0152614	0.0276436	0.0470469	3.65e-05	0.0121107	0.00333019	0.0128593	0.0580735	0.00715496	0.0010562	0.242195	0.495152	1	0.871452	0.788784	1	0.108938	0.473649	0.194297	1	1	0.529897	1	1	0.582157	1	1	1	1	0.360109	1	1
LIG_PTAP_UEV_1	0.00118485	4.45e-11	9.02e-06	1.14e-05	0.00010347	0.00012226	2.3e-05	9.65e-05	0.00090571	0.00023574	0.00714169	0.0130786	0.0215892	0.0124777	2.41e-05	0.00318901	0.0044107	0.0118039	0.0122742	0.00991542	0.0531987	0.0225303	0.081244	0.0158634	0.0104256	0.00757424	0.0499013	0.231221	0.235441	0.935816	0.480917	0.490328	1	0.192644	0.467473	0.724013	1	1	0.514094	0.758097	1	1	1	1	1	1	0.26356	1	1
LIG_PROFILIN_1	1.99e-06	9.02e-06	1.62e-15	4.7e-08	2.87e-07	9.42e-08	1.8e-07	3.57e-07	1.98e-06	6.27e-07	0.00012155	0.0111962	0.0384311	0.0621714	0.00027576	4.62e-05	0.0314085	0.00652817	0.0309618	0.0529739	0.0534276	0.00074045	0.00788461	0.0287521	0.0945413	0.00607201	0.00523308	1	1	1	0.56087	0.596889	1	0.0575605	1	0.125526	0.562032	1	1	1	1	1	1	1	1	1	0.376542	0.742672	1
LIG_EVH1_1	0.00019473	1.14e-05	4.7e-08	2.94e-10	7.53e-06	4.88e-07	7.55e-07	3.01e-05	2.6e-05	4.39e-05	0.0103036	0.00327583	0.0201046	0.0247584	6.06e-05	0.00152417	0.00971512	0.00019577	0.0295788	0.0241004	0.0237623	0.00402192	0.0217876	0.0178243	0.0106857	0.0121549	0.046045	1	0.368554	1	0.34947	0.665638	1	0.0171373	0.388288	0.47672	1	1	0.62612	0.425275	0.381033	1	0.410827	0.994913	0.437556	1	0.0971077	0.328886	0.12493
LIG_GSK3_LRP6_1	2.99e-05	0.00010347	2.87e-07	7.53e-06	1.37e-10	1.26e-06	7.99e-06	3.53e-05	0.00031817	0.00018091	0.00212791	0.00727075	0.00512788	0.0693538	0.00030727	0.00285599	0.00218616	0.0130715	0.00993412	0.013985	0.00522367	0.00382996	0.0194237	0.00404852	0.0040641	0.013255	0.0609272	0.734408	0.624722	1	0.463997	0.929872	1	0.0518471	0.453937	0.225518	1	1	0.474318	0.822262	1	1	1	1	0.98544	1	0.59838	1	1
LIG_SH3_1	0.00037602	0.00012226	9.42e-08	4.88e-07	1.26e-06	5.13e-11	2.41e-06	5.16e-06	0.00018894	0.00013504	0.00240651	0.00187967	0.0364567	0.0659217	1.75e-05	0.00559081	0.00198226	0.0175182	0.058648	0.054165	0.0351028	0.00188453	0.0271155	0.0117637	0.00131035	0.029032	0.0725491	0.615177	0.325546	1	0.600556	1	1	0.0728354	0.840262	0.528625	1	1	0.327174	0.478395	1	0.420552	0.88662	0.331415	1	1	0.426603	1	1
LIG_SH3_2	1.14e-05	2.3e-05	1.8e-07	7.55e-07	7.99e-06	2.41e-06	6e-10	9.81e-06	0.00015735	0.00046952	0.0123847	0.0461577	0.0840363	0.00610537	0.00012413	0.00197083	0.0449898	0.0119771	0.0314537	0.0477913	0.131514	0.00434965	0.0141882	0.0316375	0.0319745	0.0106691	0.013706	1	1	1	0.387598	0.74056	0.931004	0.0535353	0.840202	0.344016	1	1	0.726752	1	1	1	1	1	0.58518	1	0.334712	1	1
LIG_SH3_3	0.00018262	9.65e-05	3.57e-07	3.01e-05	3.53e-05	5.16e-06	9.81e-06	2.35e-07	0.00014777	0.000181	0.00643092	0.0572407	0.0182306	0.0913557	0.00050466	0.00603044	0.018928	0.00783405	0.109321	0.0233407	0.0701597	0.00162893	0.0206111	0.0411206	0.0133176	0.0977525	0.0610199	0.701228	0.921664	1	0.511075	0.663024	1	0.110823	1	0.113159	1	1	1	1	1	1	1	1	1	1	0.840296	1	1
LIG_EF_ALG2_ABM_1	0.00152564	0.0009057	1.98e-06	2.6e-05	0.00031817	0.00018894	0.00015735	0.00014777	1.84e-10	4.37e-05	0.00827653	0.00226244	0.0012592	0.00182221	0.0222429	0.0134126	0.0340269	0.0074289	0.0414924	0.0966888	0.13493	0.0138771	0.020563	0.185859	0.136656	0.0181483	0.0471901	0.138496	0.00432722	0.189971	0.0423511	0.0554569	0.0337808	0.00334549	0.0198152	0.00464825	0.28407	0.723001	0.35456	1	1	1	1	1	0.952217	1	0.0694291	1	1
LIG_WW_1	0.00068333	0.00023574	6.27e-07	4.39e-05	0.00018091	0.00013504	0.00046952	0.000181	4.37e-05	4.2e-11	0.00028872	1.74e-05	0.00155519	0.03708	0.0299296	0.0039253	0.0370295	0.019811	0.0426911	0.0272747	0.11246	0.00871904	0.0145958	0.0804185	0.0162015	0.0130093	0.0369242	0.140178	0.00979004	0.0324519	0.00477474	0.00494702	0.0791314	0.0186469	0.0202244	0.00052305	0.122593	0.0187683	0.00586104	0.747136	1	1	1	0.824248	0.231205	1	0.366373	1	1
LIG_EABR_CEP55_1	0.00705247	0.00714169	0.00012155	0.0103036	0.00212791	0.00240651	0.0123847	0.00643092	0.00827653	0.00028872	6.1e-19	0.0301995	0.0422642	0.00410782	0.00925968	0.00460719	0.0514056	0.197073	0.0356665	0.0257314	0.131522	0.0174789	0.017068	0.502164	0.0407467	0.0188218	0.265378	0.194196	0.021547	0.00745145	0.0613659	0.0268536	0.0844375	0.0946483	0.0111962	0.0186521	0.0116953	0.0729255	0.133141	1	1	1	1	1	0.0707668	1	0.0397165	1	1
LIG_CSK_EPIYA_1	0.0161014	0.0130786	0.0111962	0.00327583	0.00727075	0.00187967	0.0461577	0.0572407	0.00226244	1.74e-05	0.0301995	4.54e-12	0.00374738	0.00812271	0.155921	0.0106535	0.0846696	0.0103411	0.0516061	0.0318483	0.171516	0.14583	0.106161	0.0431984	0.0295698	0.00410176	0.077877	0.0113319	0.00082619	0.001077	0.00214558	0.0071244	0.0225555	0.0143635	0.135892	0.00702079	0.0777699	0.0226964	7.29e-05	0.530558	1	0.274528	1	1	0.428152	0.072678	0.534061	0.990256	1
LIG_IBAR_NPY_1	0.050353	0.0215892	0.0384311	0.0201046	0.00512792	0.0364567	0.0840363	0.0182306	0.0012592	0.00155519	0.0422642	0.00374738	1.49e-11	0.00731279	0.0645088	0.106322	0.0834147	0.0156369	0.142592	0.00010686	0.021438	0.035282	0.00368608	0.0907771	0.0908099	0.112572	0.193416	0.00650287	0.0237433	0.047711	0.0169957	0.00583999	0.0638272	0.038377	0.0585837	0.0775199	0.0111898	0.181335	0.00590004	1	1	1	1	1	0.107197	0.76041	0.976244	0.509306	0.853726
LIG_LYPXL_S_1	0.0314848	0.0124777	0.0621714	0.0247584	0.0693538	0.0659217	0.00610537	0.0913557	0.00182221	0.03708	0.00410782	0.00812275	0.00731279	4.98e-11	1.36e-05	8.57e-05	0.0747235	0.0216912	0.0338608	0.00718263	0.0417189	0.20274	0.121311	0.1029	0.0327026	0.0202287	0.0143133	0.581993	0.027197	0.0842585	0.00417511	0.0645675	0.0756569	0.0253398	0.17708	0.242045	0.00306041	0.00575239	0.00460467	0.585053	0.536509	1	0.416081	0.245284	0.00013554	0.0370592	0.85836	0.545494	0.911862
LIG_ANK_PxLPxL_1	0.0250778	2.41e-05	0.00027576	6.06e-05	0.00030727	1.75e-05	0.00012413	0.00050466	0.0222429	0.0299296	0.00925968	0.155921	0.0645088	1.36e-05	5.71e-13	6.33e-05	0.00519602	0.0121871	0.0474483	0.0114497	0.0377865	0.0111569	0.0332216	0.0974248	0.109949	0.0119276	0.0419979	1	0.539256	1	1	0.635614	0.147901	0.151573	0.547644	0.616062	0.240833	0.986543	0.94089	0.531336	0.93431	1	0.723303	0.359232	0.280704	0.556189	0.219226	0.55612	1
LIG_MYND_1	0.00029784	0.00318901	4.62e-05	0.00152417	0.00285599	0.00559081	0.00197083	0.00603044	0.0134126	0.0039253	0.00460719	0.0106535	0.106322	8.57e-05	6.33e-05	3.38e-11	0.0331689	0.00922511	0.0716359	0.0144557	0.00374272	0.0066901	0.0625639	0.00160875	0.00522648	0.021807	0.0270887	0.803477	0.659281	1	0.474467	0.250909	1	0.328313	0.772347	0.121012	1	1	0.247324	1	1	1	1	0.806827	0.019184	0.0195389	0.130509	0.179826	1
LIG_BRCT_BRCA1_1	0.0187397	0.0044107	0.0314085	0.00971512	0.00218616	0.00198226	0.0449898	0.018928	0.0340267	0.0366449	0.0514056	0.0846696	0.0834147	0.0747235	0.00519602	0.0331689	1.9e-12	0.0071465	0.0195279	0.0228518	0.192208	0.0776922	0.0812644	0.0667417	0.00399336	0.0178338	0.00810998	0.173575	0.236816	0.886498	0.671144	1	0.341567	0.193008	0.407499	1	0.752485	1	0.803824	0.00021687	0.941897	1.95e-05	0.0381717	0.00428869	0.0167385	0.149971	0.00440548	0.0083095	0.0365293
LIG_FXI_DFP_1	0.0152614	0.0118039	0.00652817	0.00019577	0.0130719	0.0175182	0.0119771	0.00783405	0.0074289	0.019811	0.197073	0.0103411	0.0156369	0.0216909	0.0121871	0.00922511	0.0071465	2.55e-12	0.0205783	0.0132579	0.0153299	0.024462	0.101672	0.0250282	0.027082	0.126009	0.245163	0.96078	0.52888	1	0.264586	0.327334	0.756333	0.270177	0.915111	0.652607	1	0.490732	0.266189	0.0394843	0.998792	0.682205	0.0845539	0.0218249	0.0515312	0.0355192	0.00299037	0.00226869	0.00847423
LIG_AP2alpha_2	0.0276436	0.0122742	0.0309618	0.0295788	0.00993412	0.058648	0.0314537	0.109321	0.0414924	0.0426911	0.0356665	0.0516061	0.142592	0.0338608	0.0474483	0.0716359	0.0195279	0.0205783	2.59e-08	0.00033926	0.0437688	0.236922	0.0491527	0.0633142	0.0393103	0.0103012	0.112843	1	1	1	1	1	0.717232	0.752704	0.393782	1	0.296676	1	1	0.164916	0.386079	0.0741553	0.265102	0.151687	0.0258456	0.200905	0.261688	0.00138381	0.0266839
LIG_EH_1	0.0470469	0.00991542	0.0529739	0.0241004	0.0139841	0.054165	0.0477913	0.0233407	0.0966888	0.0272747	0.0257314	0.0318483	0.00010686	0.00718263	0.0114497	0.0144557	0.0228518	0.0132579	0.00033926	1.6e-09	0.0287365	0.200868	0.100484	0.0403734	0.0335807	0.00222185	0.0421516	0.0141608	0.0134487	0.779505	0.860719	1	0.708495	0.561736	0.578545	0.835551	0.362264	1	0.726704	0.0183593	0.548801	0.0499958	0.0390608	0.0142796	0.00157845	0.0288915	0.0282318	0.00519559	0.0350206
LIG_LSD1_SNAG_1	3.65e-05	0.0531987	0.0534276	0.0237623	0.00522367	0.0351028	0.131514	0.0701597	0.13493	0.11246	0.131522	0.171516	0.021438	0.0417189	0.0377865	0.00374272	0.192208	0.0153299	0.0437688	0.0287365	8.65e-20	0.0131145	0.0215286	0.0178738	0.49943	0.0420669	0.00940776	1	1	1	1	0.525369	1	0.0528748	1	0.0991175	1	1	0.662231	0.0987941	0.324316	0.032237	0.157969	0.00041511	0.0786898	0.134036	0.0282784	0.131713	0.698279
LIG_CSL_BTD_1	0.0121107	0.0225303	0.00074045	0.00402192	0.00382996	0.00188453	0.00434965	0.00162893	0.0138772	0.00871904	0.0174789	0.14583	0.035282	0.20274	0.0111569	0.0066901	0.0776922	0.024462	0.236922	0.200868	0.0131145	8.66e-09	0.00020151	0.0322402	0.00590318	0.423591	0.113987	1	0.658508	1	0.779568	0.578789	0.493057	0.387125	0.294592	0.252238	0.555543	1	0.37778	0.578065	1	1	1	1	0.491933	1	1	0.970943	1
LIG_WRPW_1	0.00333019	0.081244	0.00788461	0.0217881	0.0194238	0.0271155	0.0141882	0.0206111	0.020563	0.0145958	0.017068	0.106161	0.00368607	0.121311	0.0332216	0.0625639	0.0812644	0.101667	0.0491527	0.100484	0.0215286	0.00020151	3.89e-10	0.0666939	0.042115	0.118113	0.0544926	0.514036	0.728343	0.879604	0.464696	0.575816	0.285082	0.450295	0.515446	0.743743	0.536976	1	1	0.889252	0.60433	0.932744	1	1	0.213039	1	0.473744	1	1
LIG_HP1_1	0.0128593	0.0158634	0.0287521	0.0178243	0.00404849	0.0117637	0.0316375	0.0411206	0.185859	0.0804185	0.502164	0.0431984	0.0907764	0.1029	0.0974248	0.00160878	0.0667417	0.0250275	0.0633142	0.0403734	0.0178738	0.0322402	0.0666939	6.1e-10	0.00708667	0.0207564	0.0399924	0.404526	0.388971	0.468099	0.79209	1	0.99532	0.0994724	0.546428	0.0304241	0.68832	1	0.505216	1	1	1	1	0.314157	1	1	1	0.340627	1
LIG_TRAF6_MATH_1	0.0580736	0.0104256	0.0945413	0.0106857	0.0040641	0.00131035	0.0319745	0.0133176	0.136656	0.0162015	0.0407467	0.0295698	0.0908099	0.0327026	0.109949	0.00522648	0.00399336	0.027082	0.0393103	0.0335807	0.49943	0.00590318	0.042115	0.00708667	2.94e-08	0.00304317	0.0447226	0.736997	0.947361	1	0.096107	0.602428	0.367721	0.527733	0.329965	0.373047	0.858536	0.721611	0.219213	1	1	1	1	1	1	0.250332	0.641888	1	0.159159
LIG_MAD2	0.00715496	0.00757424	0.00607201	0.0121549	0.013255	0.029032	0.0106691	0.0977525	0.0181483	0.0130093	0.0188218	0.00410176	0.112572	0.0202287	0.0119276	0.021807	0.0178338	0.126009	0.0103012	0.00222185	0.0420669	0.423591	0.118113	0.0207564	0.00304317	1.28e-10	0.0286598	1	0.126536	1	1	1	1	0.705821	0.747488	1	0.909682	1	0.614663	0.871211	0.935361	0.312817	0.970499	0.29135	0.302173	1	0.354802	1	1
LIG_SxIP_EBH_1	0.0010562	0.0499013	0.00523308	0.046045	0.0609272	0.0725491	0.013706	0.0610199	0.0471901	0.0369242	0.265378	0.077877	0.193416	0.0143133	0.0419979	0.0270887	0.00810998	0.245163	0.112843	0.0421516	0.00940776	0.113987	0.0544926	0.0399924	0.0447226	0.028661	4.7e-13	1	0.705139	0.787379	0.714138	1	1	0.573748	0.450868	1	0.616281	1	1	1	1	0.211387	0.382647	0.231757	0.49722	1	1	1	1
LIG_PTB_Apo_2	0.242195	0.231219	1	1	0.734408	0.615177	1	0.701228	0.138496	0.140178	0.194196	0.0113319	0.00650287	0.581993	1	0.803477	0.173575	0.96078	1	0.0141608	1	1	0.514036	0.404526	0.736992	1	1	1.49e-07	9.11e-06	0.0660138	0.102586	0.205123	0.969819	0.205906	0.3537	0.0913265	0.362074	0.033161	0.25926	0.254104	1	1	0.55214	1	1	0.343118	0.347553	0.215029	1
LIG_PTB_Phospho_1	0.495152	0.235441	1	0.368554	0.624722	0.325546	1	0.921664	0.00432722	0.00979002	0.021547	0.00082619	0.0237433	0.027197	0.539256	0.659281	0.236816	0.52888	1	0.0134487	1	0.658508	0.728343	0.388971	0.947361	0.126536	0.705139	9.11e-06	1.98e-08	0.00920314	0.0106794	0.0117818	0.0233942	0.00893573	0.00478641	0.00293448	0.0112447	0.00272297	0.0175772	0.593343	1	1	1	1	0.200526	0.587105	0.458637	0.310587	1
LIG_TYR_ITSM	1	0.935816	1	1	1	1	1	1	0.189971	0.0324522	0.00745145	0.001077	0.047711	0.0842585	1	1	0.886319	1	1	0.779505	1	1	0.879604	0.468099	1	1	0.787379	0.0660138	0.00920314	4.68e-09	0.00046087	0.00429035	0.0355737	0.0117023	0.178151	0.172469	0.29705	0.0709162	0.0236375	0.969085	0.449838	1	0.791069	1	0.944228	0.321251	1	0.81562	1
LIG_SH2_NCK_1	0.871452	0.480917	0.56087	0.34947	0.463997	0.600556	0.387598	0.511075	0.0423511	0.00477474	0.0613659	0.00214569	0.0169957	0.00417511	1	0.474467	0.671144	0.264586	1	0.860719	1	0.779568	0.464696	0.79209	0.096107	1	0.714138	0.102586	0.0106794	0.00046087	3.3e-07	0.00067304	0.0331597	0.00160313	0.10725	0.0541849	0.0901793	0.0274262	0.0154968	1	1	1	1	1	0.0293055	0.178339	0.349972	0.784188	0.217634
LIG_SH2_STAP1	0.788784	0.490328	0.596889	0.665638	0.929872	1	0.74056	0.663024	0.0554569	0.00494702	0.0268536	0.00712445	0.00583997	0.0645675	0.635614	0.250909	1	0.327334	1	1	0.525369	0.578789	0.575816	1	0.602428	1	1	0.205123	0.0117818	0.00429035	0.00067304	9.38e-07	0.00321273	0.0160033	0.1302	0.210863	0.0536925	0.0169863	0.00149864	1	1	1	1	1	0.00862634	0.383627	0.163627	0.907588	0.631403
LIG_HCF-1_HBM_1	1	1	1	1	1	1	0.931004	1	0.0337808	0.0791314	0.0844375	0.0225555	0.0638272	0.0756569	0.147901	1	0.341567	0.756333	0.717232	0.708495	1	0.493057	0.285082	0.99532	0.367721	1	1	0.969819	0.0233942	0.0355737	0.0331597	0.00321273	6.18e-09	0.00354618	0.0105792	0.0179478	0.0182117	0.0113653	0.00597666	0.757491	1	1	1	0.734008	0.351081	0.219578	0.0809942	0.426152	0.581994
LIG_SH2_CRK	0.108938	0.192644	0.0575605	0.0171373	0.0518471	0.0728354	0.0535353	0.110823	0.00334549	0.0186454	0.0946483	0.0143635	0.038377	0.0253398	0.151573	0.328313	0.193011	0.270177	0.752704	0.561736	0.0528748	0.387125	0.450295	0.0994724	0.527733	0.705821	0.573748	0.205906	0.00893571	0.0117014	0.00160313	0.0160033	0.00354618	4.25e-07	0.126329	0.0445399	0.0479862	0.0375958	0.100558	0.966072	1	0.45193	1	0.923001	0.131033	0.386682	0.371064	0.961801	1
LIG_SH2_STAT3	0.473645	0.467473	1	0.388288	0.453937	0.840262	0.840192	1	0.019815	0.0202244	0.0111962	0.135892	0.0585837	0.17708	0.547644	0.772347	0.407499	0.915111	0.393782	0.578545	1	0.294586	0.515446	0.546428	0.329965	0.747488	0.450868	0.353691	0.00478632	0.178159	0.10725	0.1302	0.0105792	0.126334	2.72e-13	0.00248229	0.138839	0.00821105	0.00971974	0.206468	0.593258	0.93968	1	1	0.0688985	0.410085	0.157449	0.0538084	0.339993
LIG_SH2_STAT5	0.194297	0.724013	0.125526	0.47672	0.225518	0.528625	0.344021	0.113159	0.00464825	0.00052305	0.0186521	0.00702079	0.0775199	0.242045	0.616062	0.121012	1	0.652607	1	0.835551	0.0991175	0.252238	0.743743	0.0304241	0.373047	1	1	0.0913265	0.00293448	0.172469	0.0541849	0.210863	0.0179478	0.04454	0.00248235	1.24e-08	0.0209803	0.00931895	0.0367479	0.733008	1	1	1	1	0.604491	0.139848	0.113396	0.551846	1
LIG_SUFU_1	1	1	0.562032	1	1	1	1	1	0.28407	0.122593	0.0116953	0.0777699	0.0111898	0.00306041	0.240833	1	0.752485	1	0.296676	0.362264	1	0.555543	0.536976	0.68832	0.858536	0.909682	0.616281	0.362074	0.0112447	0.29705	0.0901793	0.0536925	0.0182117	0.0479862	0.138839	0.0209803	3.43e-14	0.0115685	0.00994761	0.243069	0.557964	0.481913	1	0.456439	0.007398	0.601416	0.0136439	0.664878	0.660328
LIG_TYR_ITAM	1	1	1	1	1	1	1	1	0.723001	0.0187683	0.0729255	0.0226964	0.181335	0.00575239	0.986543	1	1	0.490732	1	1	1	1	1	1	0.721611	1	1	0.033161	0.00272297	0.0709162	0.0274262	0.0169863	0.0113653	0.0375958	0.00821105	0.00931895	0.0115685	1.16e-18	0.0057194	1	0.699311	1	1	1	0.003732	0.266788	0.358254	0.797932	0.652636
LIG_TYR_ITIM	0.529897	0.514099	1	0.62612	0.474318	0.327174	0.726752	1	0.35456	0.00586104	0.133141	7.29e-05	0.00590004	0.00460467	0.94089	0.247324	0.803824	0.266189	1	0.726704	0.662231	0.37778	1	0.505216	0.219213	0.614663	1	0.25926	0.0175772	0.0236375	0.0154968	0.00149864	0.00597666	0.100558	0.00971541	0.0367503	0.00994761	0.0057194	2.15e-09	0.536471	0.344743	0.38286	0.408139	0.104745	0.040062	0.216135	0.23167	0.621097	0.887274
LIG_WRC_WIRS_1	1	0.758097	1	0.425275	0.822262	0.478395	1	1	1	0.747136	1	0.530558	1	0.585053	0.531336	1	0.00021687	0.039484	0.164916	0.0183592	0.0987941	0.578065	0.889252	1	1	0.871211	1	0.254104	0.593343	0.969085	1	1	0.757491	0.966072	0.206468	0.733008	0.243069	1	0.536471	4.38e-07	0.0948301	0.00871307	0.0424355	0.0021662	0.00911335	0.0220825	0.00044047	0.00811152	0.0548874
LIG_PCNA_PIPBox_1	1	1	1	0.381033	1	1	1	1	1	1	1	1	1	0.536509	0.93431	1	0.941897	0.998792	0.386079	0.548801	0.324316	1	0.60433	1	1	0.935361	1	1	1	0.449838	1	1	1	1	0.593258	1	0.557964	0.699311	0.344743	0.0948301	4.34e-07	0.0200981	9.48e-06	0.00565056	1	0.169736	0.430886	0.25854	0.357918
LIG_MLH1_MIPbox_1	0.582157	1	1	1	1	0.420552	1	1	1	1	1	0.274528	1	1	1	1	1.95e-05	0.682205	0.0741553	0.0499958	0.032237	1	0.932744	1	1	0.312817	0.211387	1	1	1	1	1	1	0.451915	0.93968	1	0.481913	1	0.38286	0.00871307	0.0200981	3.84e-11	0.00014324	0.00070243	0.0333608	0.397041	0.080133	0.010537	0.221024
LIG_PCNA_yPIPBox_3	1	1	1	0.410827	1	0.88662	1	1	1	1	1	1	1	0.416081	0.723303	1	0.0381717	0.0845539	0.265102	0.0390608	0.157969	1	1	1	1	0.970499	0.382647	0.55214	1	0.791069	1	1	1	1	1	1	1	1	0.408139	0.0424355	9.48e-06	0.00014324	1.36e-09	3.47e-05	0.0352062	0.0136731	0.0724567	0.003464	0.0178813
LIG_REV1ctd_RIR_1	1	1	1	0.994913	1	0.331415	1	1	1	0.824248	1	1	1	0.245284	0.359232	0.80682	0.00428869	0.0218249	0.151687	0.0142796	0.00041511	1	1	0.314157	1	0.29135	0.231757	1	1	1	1	1	0.734008	0.923001	1	1	0.456439	1	0.104745	0.0021662	0.00565056	0.00070243	3.47e-05	9.78e-10	0.037115	0.0385657	0.0226069	0.00931425	0.0770672
LIG_CNOT1_NIM_1	1	1	1	0.437556	0.98544	1	0.58518	1	0.952217	0.231205	0.0707627	0.428152	0.107197	0.00013554	0.280704	0.019184	0.0167385	0.0515312	0.0258456	0.00157845	0.0786898	0.491933	0.213039	1	1	0.302173	0.49722	1	0.200526	0.944228	0.0293055	0.00862634	0.351081	0.131033	0.0688985	0.604491	0.007398	0.003732	0.040062	0.00911335	1	0.0333608	0.0352062	0.037115	6.26e-19	0.0176671	0.00166687	0.0118777	0.204527
LIG_Rrp6Rrp47_Mtr4_1	1	1	1	1	1	1	1	1	1	1	1	0.072678	0.76041	0.0370592	0.556189	0.0195389	0.149971	0.0355192	0.200905	0.0288915	0.134036	1	1	1	0.250332	1	1	0.343118	0.587105	0.321251	0.178339	0.383627	0.219578	0.386682	0.410085	0.139848	0.601416	0.266788	0.216135	0.0220825	0.169736	0.397041	0.0136731	0.0385657	0.0176671	3.19e-14	0.00051968	0.00022944	0.00030058
LIG_G3BP_FGDF_1	0.360109	0.26356	0.376542	0.0971077	0.59838	0.426603	0.33472	0.840296	0.0694291	0.366373	0.0397165	0.534061	0.976244	0.85836	0.219226	0.130509	0.0044083	0.00299037	0.261688	0.0282318	0.0282784	1	0.473744	1	0.641896	0.354802	1	0.347553	0.458639	1	0.349972	0.163627	0.0809942	0.371064	0.157726	0.113396	0.0136439	0.358254	0.231679	0.00044047	0.430886	0.0801322	0.0724567	0.0226069	0.00166687	0.00051968	2.1e-12	0.00048275	0.00103026
LIG_AP2alpha_1	1	1	0.742672	0.328885	1	1	1	1	1	1	1	0.990256	0.509306	0.545494	0.55612	0.179826	0.0083095	0.00226869	0.00138381	0.00519585	0.131713	0.970943	1	0.340627	1	1	1	0.215029	0.310587	0.81562	0.784188	0.907588	0.426152	0.961801	0.0538084	0.551846	0.664878	0.797932	0.621097	0.00811182	0.25854	0.010537	0.003464	0.00931425	0.0118777	0.00022944	0.00048275	5.31e-12	0.00121441
LIG_AP_GAE_1	1	1	1	0.12493	1	1	1	1	1	1	1	1	0.853726	0.911862	1	1	0.0365293	0.00847423	0.0266839	0.0350206	0.698279	1	1	1	0.159159	1	1	1	1	1	0.217634	0.631403	0.581994	1	0.339993	1	0.660328	0.652636	0.887274	0.0548874	0.357918	0.221024	0.0178813	0.0770672	0.204527	0.0003006	0.00103026	0.00121441	2.22e-10
LIG_ActinCP_CPI_1	0.0335096	0.808861	1	0.460793	0.625473	0.0925383	0.161913	0.380668	0.659842	0.80566	0.551899	1	1	0.00542675	0.0588173	0.0194143	0.956397	1	0.218858	1	0.263793	1	0.0115951	0.632131	1	0.774061	0.298905	1	1	1	1	1	0.883638	1	1	1	1	1	0.515191	1	0.395528	0.255447	0.565044	0.530049	0.0106543	0.362535	1	1	1
LIG_Actin_RPEL_3	0.112355	0.684851	0.720566	0.46522	0.548009	0.443771	0.663445	0.764192	0.473704	1	1	0.918368	0.949548	0.00940401	0.322777	0.255682	0.241532	1	1	1	0.00316856	1	0.048507	0.0886598	0.175626	0.229685	0.282216	1	1	0.93503	1	1	0.878912	1	1	0.682735	1	0.0348018	0.941754	1	1	1	1	1	0.0421301	0.197112	0.777216	1	1
LIG_eIF4E_1	1	1	1	0.72295	1	1	0.861445	1	0.182075	0.021742	0.0252851	0.0138042	0.0860098	0.100522	0.0556127	0.160628	1	1	1	0.493865	0.00165969	1	1	0.484767	1	0.565289	1	0.191344	0.0207637	0.00859666	0.0160468	0.0228216	0.00936066	0.00945019	0.167731	0.212447	0.397617	0.0609184	0.217883	1	0.775074	1	0.82563	1	0.257218	0.00202984	0.943632	0.181395	0.329583
LIG_CtBP_PxDLS_1	0.329824	0.287701	0.194482	0.146231	0.291502	0.150793	0.594952	0.696148	0.472994	0.477104	0.0546379	0.0668205	1	0.0158666	0.10951	0.0532136	0.407486	0.394589	0.548616	0.440625	0.107575	0.485259	0.492018	0.341343	0.548316	0.194753	0.888943	0.969799	0.497145	0.779062	0.663686	0.373464	0.216464	0.366923	0.310813	0.373505	0.354689	0.0961128	0.571886	0.443693	0.983849	0.809896	0.941118	0.082103	0.00163962	0.005192	0.352834	0.441585	0.749511
LIG_Clathr_ClatBox_1	1	0.859498	0.694415	0.218261	1	1	1	1	1	0.655792	0.53179	1	1	0.00438322	0.00052065	0.0135772	1	0.272558	0.748325	0.726344	0.323102	0.939707	1	0.188384	1	1	1	0.911856	0.375915	0.822665	0.269028	0.107127	0.227182	0.574609	0.361199	0.608304	1	0.230563	0.0996404	0.794731	0.488715	0.540544	0.519261	0.669211	0.0154403	0.0114844	0.188359	0.123988	0.0703089
LIG_NRBOX	1	1	1	1	1	1	1	1	1	1	0.616296	0.791677	1	0.00613805	0.00823947	0.0320142	1	1	1	1	0.0478446	1	1	0.0588739	1	0.124247	1	1	0.707614	1	1	0.337531	0.422804	1	0.152503	1	0.738436	0.815565	0.158803	1	0.326464	1	0.467293	0.533778	0.0119149	0.0660623	0.775161	0.361631	1
LIG_Actin_WH2_1	0.0104393	0.71058	0.976125	1	1	0.965315	0.616263	0.925407	0.74019	1	1	1	1	0.250638	0.290859	0.513041	0.814476	1	0.706713	1	0.00031916	1	0.335419	0.769485	1	0.59709	0.0846731	1	1	0.953608	0.701236	1	1	0.615979	0.765234	1	0.359202	0.233853	0.219591	1	0.383243	1	0.374272	0.544665	0.301712	0.0767752	1	0.295755	1
LIG_Actin_WH2_2	1	1	1	1	1	0.256288	1	1	1	1	1	0.750479	1	1	0.592143	1	0.690066	1	1	0.707514	0.370094	1	1	0.285314	1	0.172549	0.603526	1	1	0.694846	1	0.458904	0.629189	1	1	1	1	0.940916	0.823753	1	0.443444	0.165013	0.547345	0.758738	1	0.230234	0.210543	0.973616	1
LIG_PAM2_1	0.29897	0.00346308	0.252345	0.053454	0.399406	0.59733	0.184168	0.341625	0.166649	0.55957	0.283297	0.213782	0.0721038	0.112048	0.634729	0.0742053	0.427488	0.857201	0.383178	0.0731721	0.228462	0.10511	0.83865	0.172212	0.619269	0.298532	0.958383	0.233661	0.270101	1	1	1	0.649948	0.69501	0.448159	0.750054	1	0.654799	0.0907751	0.666025	1	1	0.784683	1	0.351595	1	0.710313	0.406947	0.319603
LIG_BH_BH3_1	1	1	1	0.637701	1	1	1	1	1	1	1	1	1	0.0774348	1	0.053603	1	0.0192006	0.039635	1	1	1	1	0.773066	1	0.240485	0.563865	0.73926	1	1	0.132755	1	1	0.444244	1	1	1	0.959387	1	1	1	1	0.882149	1	0.100174	0.0447134	1	0.00715506	0.0698299
LIG_CaM_IQ_9	1	1	1	1	1	1	1	1	1	1	1	0.674187	1	1	1	1	1	1	1	1	0.0377161	1	0.434771	1	1	0.790788	1	1	1	0.764613	1	1	1	1	0.064893	1	0.614192	1	0.649451	1	0.51023	0.285308	0.686801	1	0.793728	1	1	1	1
LIG_GBD_Chelix_1	1	0.644403	0.630179	0.735086	1	1	0.809908	1	0.288838	1	0.657689	0.525777	1	0.0144508	1	0.206985	0.804169	0.546261	0.610632	1	0.987796	1	0.672177	0.86291	1	0.66856	0.700194	0.672666	0.909514	0.539769	0.769682	0.917125	0.584765	1	0.910028	1	0.930713	0.217423	0.264479	1	1	1	0.633336	1	0.162772	0.108936	0.602426	0.768094	0.974513
LIG_Vh1_VBS_1	1	1	1	1	1	1	1	1	1	1	1	0.484879	1	0.381919	0.4751	1	0.428151	1	1	1	1	1	1	0.376128	1	0.219468	0.650398	0.596297	1	1	0.85654	0.499179	0.896159	1	0.663353	1	0.320228	0.294066	0.938215	1	1	0.38727	1	0.859169	0.591812	1	1	0.285752	1
LIG_Integrin_isoDGR_2	0.0430165	1	1	0.97045	1	0.723096	0.6607	1	1	1	0.217794	0.268512	0.0136844	1	0.939203	1	1	0.632814	1	0.0159761	0.015084	1	0.263547	0.346747	0.260879	0.911755	1	0.148603	0.159563	1	0.763456	1	0.910102	0.585559	0.494528	0.636864	0.189092	0.781912	0.217514	0.948045	1	1	1	0.400197	1	0.376645	0.110528	0.316047	1
LIG_14-3-3_CanoR_1	0.0625481	0.086182	0.38464	0.219629	0.328278	0.20517	0.157262	0.224511	0.265854	0.278535	0.578658	0.58462	1	0.309784	0.0349923	0.270402	0.290017	1	0.330647	0.450479	0.497845	0.39105	0.413973	0.371346	0.382499	1	0.370467	1	0.548643	1	1	1	0.209255	0.300155	0.379828	0.922571	0.485364	1	1	0.345311	0.300133	0.164487	0.618737	0.467186	0.593749	1	1	1	1
LIG_NRP_CendR_1	0.0195784	0.508626	0.665601	0.551247	0.174247	0.2498	0.0683173	0.224524	0.695254	0.277133	0.9768	0.798863	0.691112	0.289126	0.546473	1	0.38003	0.872774	0.349315	0.584948	0.00690566	0.949938	0.254868	0.40476	1	0.240765	0.0363805	1	1	1	1	1	0.798989	0.36171	1	1	0.877725	1	0.995248	0.934556	1	0.259717	1	0.748434	0.780516	1	0.749528	0.68096	1
LIG_DLG_GKlike_1	0.00499897	1	1	1	1	1	0.185431	1	1	1	0.377058	0.415523	1	0.681088	0.326111	0.91313	0.0818358	1	1	1	0.0505663	1	0.265733	0.970736	1	0.417737	0.598745	1	1	0.749311	1	0.408095	0.1072	1	0.785666	1	0.228291	1	0.906078	1	0.927099	0.328509	0.532532	1	0.366773	1	1	1	1
LIG_WD40_WDR5_WIN_1	0.0110678	0.00804097	0.488169	1	0.928161	0.888668	0.653174	1	0.41985	0.677393	0.076272	0.0468267	0.866222	0.83543	0.298263	0.249236	0.328625	1	0.672511	0.419289	0.0359453	0.584127	0.0572427	1	0.977937	1	0.667448	1	0.950897	1	0.728287	1	0.984328	1	0.270327	0.284198	0.081818	1	0.269383	0.449288	1	0.477461	1	0.794124	0.224266	1	0.410916	0.294741	0.908649
LIG_Integrin_RGD_1	0.00366169	1	1	0.790625	0.668736	1	0.838315	1	1	0.918162	0.0637576	0.983734	0.701892	0.377898	0.821054	1	0.646817	0.0727766	0.00869418	0.856037	0.0195613	1	0.0755995	0.573092	0.931506	0.609806	1	0.839021	1	1	0.537228	0.910605	0.365743	0.337748	0.0636613	1	0.0953942	1	1	0.475663	0.430732	1	0.390919	0.304307	0.0962386	0.311512	0.0136459	0.00039666	0.0889132
LIG_Integrin_RGD_TGFB_3	0.0217374	1	0.880988	1	1	1	0.573518	1	0.857691	1	0.411893	1	1	0.0158942	0.0131423	0.0353016	1	0.504682	0.135172	1	0.00065244	0.472238	0.104315	0.380893	1	0.253959	0.974292	1	1	1	1	0.927968	0.499743	0.774255	0.0936237	1	0.0589029	0.803788	0.593981	1	0.718565	1	0.36833	1	0.0384719	0.0680141	0.00573897	0.00077844	0.0372118
LIG_Integrin_RGDW_4	0.685022	0.111271	1	0.427808	0.747609	1	0.901008	0.708633	1	1	0.00041116	0.369721	0.0177984	1	1	0.48176	1	0.0308796	0.0504889	0.0410933	0.338254	0.229346	0.616469	0.88478	1	1	0.816924	0.0282784	0.23862	0.960394	0.203582	0.443496	0.528608	0.385061	0.118839	0.879175	0.303838	0.2628	1	1	1	1	1	1	0.0145245	0.180594	0.0105536	0.0155714	0.112374
LIG_ULM_U2AF65_1	0.0744326	1	1	0.568267	1	0.913454	0.293093	1	1	1	1	0.867678	1	1	1	1	0.526776	1	1	1	0.143348	0.129636	0.203984	1	1	0.989198	0.252167	0.826248	1	1	0.91504	0.569352	1	0.535152	1	0.693264	1	1	1	0.739977	0.935547	0.479698	0.732287	0.2114	0.0795419	0.361638	1	1	0.210996
LIG_Pex14_1	1	1	1	0.376644	1	1	1	1	1	1	1	0.391589	0.609109	1	1	1	1	0.60567	0.33824	0.445573	1	0.0854894	0.385392	1	0.553774	1	1	0.332486	0.494752	0.51138	0.569866	0.370122	0.991067	0.302536	0.454029	1	1	1	1	0.292748	0.967425	1	0.95892	0.331926	0.0582907	0.221476	0.9294	0.408785	0.0879983
LIG_RuBisCO_WRxxL_1	0.157735	0.556855	0.979816	0.885181	0.373987	0.623381	0.579807	0.226673	1	1	1	0.487508	0.481137	0.518461	0.771776	1	1	1	1	0.543138	0.51545	0.100719	0.22088	0.780442	1	0.82816	0.341386	0.943869	0.771384	1	0.327562	0.678976	0.543906	0.253338	0.99143	0.326945	0.733144	1	0.988243	1	0.975754	1	1	1	0.0139069	0.178893	1	1	0.513468
LIG_KLC1_WD_1	0.316439	0.402818	1	0.682222	1	1	0.689002	0.870729	1	0.970897	1	1	1	0.126128	0.535561	0.459913	1	1	1	0.826979	1	0.174529	1	0.196	0.245198	1	0.518838	0.714608	1	1	0.342728	0.262041	0.3532	0.351199	0.942223	1	0.858536	0.989793	0.260704	1	1	1	1	1	0.0485539	0.217087	0.829434	0.874778	0.0344985
LIG_PDZ_Wminus1_1	1	0.974	1	1	1	1	1	1	1	1	1	1	0.386519	1	1	1	1	0.43503	1	0.944523	0.758886	0.00988685	0.269212	0.238721	0.597992	1	1	0.707188	1	1	1	0.9874	1	0.857352	0.278099	0.50896	1	1	0.811473	1	1	0.810744	1	1	0.0175202	0.919786	0.545866	0.147652	0.876606
LIG_deltaCOP1_diTrp_1	1	1	1	1	1	1	1	1	1	1	1	1	0.591423	0.897925	1	0.802627	1	0.114818	0.521543	0.658756	1	0.507489	0.818086	1	0.721234	1	1	1	1	1	0.451049	0.716167	1	1	0.364456	0.339342	1	0.888389	0.998168	1	1	0.824697	1	1	0.0186402	0.421155	0.369464	0.313428	0.0987411
LIG_FZD_DVL_PDZ	1	1	1	1	1	1	1	1	1	1	1	1	1	1	0.966042	1	0.992321	0.339943	1	1	0.720765	0.142819	0.163923	0.702434	1	0.287339	0.711204	1	1	0.0853379	1	1	0.689367	1	0.893849	1	0.326499	1	1	0.261941	0.41762	0.0857205	0.672129	1	0.00717576	0.938746	0.710611	0.353172	0.602841
LIG_HOMEOBOX	0.179077	0.351721	0.57823	0.235959	0.330125	0.427069	0.283615	0.685068	0.103634	0.8266	0.333276	1	0.56784	0.598379	0.474223	0.444001	0.07367	0.0955986	0.93172	0.647224	0.00921754	0.0194293	0.113173	0.84988	0.81012	1	1	0.352627	0.623686	0.472255	1	0.312131	0.534424	0.912202	0.696856	0.755732	0.661616	1	0.772579	0.590645	0.788097	0.222617	1	0.505519	0.39628	0.626891	0.360995	0.708325	0.943209
LIG_PDZ_Class_1	1	0.907295	1	1	1	1	1	1	1	1	1	0.951362	0.334068	0.332433	0.69077	1	0.63649	1	1	0.682322	0.59553	0.223394	0.229053	0.259317	0.45225	1	0.932787	0.881226	1	0.702784	0.616882	0.808175	0.859935	0.45404	0.0410507	0.970424	1	1	0.780365	0.499986	0.476372	0.459826	0.371372	0.679651	1	0.257109	0.860825	0.301518	1
LIG_Dynein_DLC8_1	0.359357	0.491762	0.585594	0.527639	0.695597	0.831573	0.450392	0.392808	0.378168	0.148187	0.514486	0.524927	0.379531	0.430822	0.431011	0.787575	0.240549	0.611485	1	0.879802	0.514763	0.587057	0.745407	0.164206	0.279548	1	0.172767	1	1	0.034801	1	0.709296	0.624433	0.43492	0.00149984	0.723784	1	0.455489	0.412808	0.196508	0.109759	0.470656	0.23142	0.118008	0.313152	0.550395	0.43353	1	0.931905
LIG_FHA_1	0.891919	0.871646	1	1	1	0.77089	1	1	1	0.581101	0.477642	0.474503	0.471361	0.267105	0.484405	0.632206	0.723536	0.60997	1	0.655768	1	0.325895	0.437689	0.275184	0.0891187	1	1	0.254284	0.673731	0.143496	0.0551404	0.203506	1	0.219022	0.0904427	0.857864	0.774246	0.339441	0.460533	0.616216	0.496789	0.539739	1	0.526845	1	0.058881	0.273285	0.197303	1
LIG_FHA_2	1	0.328008	1	1	0.847002	0.333776	1	1	1	0.584856	1	0.183695	0.444937	0.64912	0.540512	1	0.326362	1	0.886286	0.289345	1	0.778063	1	0.473	0.123315	0.653666	0.894992	0.47104	1	0.0482087	0.315384	0.359262	0.753158	0.902359	0.0262152	0.815292	0.676004	0.311245	0.439989	0.445812	0.644073	0.453176	1	0.399501	1	0.155315	0.624993	0.6526	0.229259
LIG_SUMO_SIM_anti_2	1	0.595619	1	1	1	0.801178	1	1	1	0.4426	1	0.471397	0.499744	0.854256	0.786097	0.645736	0.230475	0.463803	0.406746	0.468816	1	1	0.826856	0.080025	0.155237	0.640016	1	1	0.553131	0.266067	0.0748334	0.0476099	1	0.484427	0.481392	0.695916	0.41487	0.333113	0.709074	0.389064	0.402804	0.232908	0.943127	0.228844	0.824483	0.0853707	0.451032	0.454624	0.301998
LIG_SUMO_SIM_par_1	1	0.938978	1	0.638552	1	0.970585	1	1	1	0.545057	1	0.118942	0.570965	0.702392	0.206684	0.701066	0.575773	0.286302	0.654878	0.745912	1	1	1	0.0711659	0.198499	0.657057	1	1	0.722038	0.293334	0.123989	0.0373599	0.728532	0.377843	1	1	1	0.336374	0.519559	0.787023	0.24399	0.511295	0.992583	0.54775	0.424792	0.119431	0.292595	0.41296	0.166435
LIG_EH1_1	1	1	0.884844	1	1	1	1	1	0.903078	1	1	0.665398	0.796717	0.34209	0.248035	0.837663	0.688014	0.418315	0.585612	0.279046	0.251916	0.919728	0.953163	1	1	0.6435	1	0.347004	0.173098	0.677323	0.789309	0.16206	0.110751	0.508176	0.772533	1	0.25942	1	0.658893	0.475606	0.192625	1	0.12362	0.193082	0.512928	0.158405	0.0538301	0.242005	0.734311
LIG_GLEBS_BUB3_1	1	1	1	1	1	1	1	1	1	1	0.500962	0.00112162	0.73291	0.60112	1	1	0.175967	0.0803598	1	0.0458948	0.145667	1	1	0.204931	0.047304	1	0.755636	0.975598	0.960811	0.846994	0.918246	0.863794	1	1	0.831226	1	0.19372	1	0.194696	0.0666547	0.307548	0.0867335	0.00568144	0.0169286	0.456985	0.00893005	0.00209754	0.0676801	0.0575632
LIG_LIR_Gen_1	1	0.874024	1	0.553779	0.827001	1	1	1	1	0.885612	1	0.710598	0.537222	0.892783	1	0.891751	1	0.194109	0.377835	0.4773	1	1	0.802263	0.678856	0.270861	1	1	0.934213	0.221886	0.84694	0.140359	0.197571	1	0.397282	0.66372	1	0.408984	0.245081	0.2998	0.905665	0.597419	1	0.420145	0.467449	0.813544	0.0295011	0.0425455	0.0665255	0.0580191
LIG_LIR_Nem_3	0.692664	0.904407	0.501417	0.21362	0.708358	0.368118	0.538456	0.530096	0.369304	0.780782	1	0.353773	0.447909	0.530726	0.618422	0.386067	1	0.447359	0.797681	0.85729	1	1	1	0.161377	0.140326	1	1	0.983228	0.388282	0.22289	0.0710932	0.101994	0.427817	0.465407	0.390934	0.5876	0.816854	0.0749752	0.468784	1	1	1	1	0.857747	0.770484	0.131072	0.580414	0.336399	0.0902559
LIG_APCC_ABBA_1	1	0.906334	1	0.482691	0.504162	0.92496	1	1	1	0.308709	1	0.153912	0.588922	0.692579	1	1	1	0.338824	0.27542	0.166025	0.860276	1	0.701896	1	0.303899	0.935207	1	0.608913	1	0.136917	0.0367324	0.163367	1	0.525717	0.860616	0.204197	0.770184	0.83185	0.330896	0.283738	0.968846	1	0.494609	1	0.600168	0.0019161	0.134017	0.0436452	0.123503
LIG_PDZ_Class_2	0.565065	0.638432	1	0.741016	1	1	0.440044	1	0.906419	0.572432	1	0.0212028	0.573942	0.773604	1	0.603766	0.583344	0.558199	1	0.936871	0.28869	1	0.550027	0.248108	0.420222	0.862912	0.689132	0.181768	0.537563	0.278233	0.245371	0.79893	0.649892	0.387837	0.350323	0.0274675	0.479631	1	0.265119	1	1	1	1	0.562423	1	0.0726566	0.770761	1	1
[truncated: 41 more columns]

## Sheet: ELM LIG Classes Clustering diss
ELM Class	LIG_SH3_CIN85_PxpxPR_1	LIG_PTAP_UEV_1	LIG_PROFILIN_1	LIG_EVH1_1	LIG_GSK3_LRP6_1	LIG_SH3_1	LIG_SH3_2	LIG_SH3_3	LIG_EF_ALG2_ABM_1	LIG_WW_1	LIG_EABR_CEP55_1	LIG_CSK_EPIYA_1	LIG_IBAR_NPY_1	LIG_LYPXL_S_1	LIG_ANK_PxLPxL_1	LIG_MYND_1	LIG_BRCT_BRCA1_1	LIG_FXI_DFP_1	LIG_AP2alpha_2	LIG_EH_1	LIG_LSD1_SNAG_1	LIG_CSL_BTD_1	LIG_WRPW_1	LIG_HP1_1	LIG_TRAF6_MATH_1	LIG_MAD2	LIG_SxIP_EBH_1	LIG_PTB_Apo_2	LIG_PTB_Phospho_1	LIG_TYR_ITSM	LIG_SH2_NCK_1	LIG_SH2_STAP1	LIG_HCF-1_HBM_1	LIG_SH2_CRK	LIG_SH2_STAT3	LIG_SH2_STAT5	LIG_SUFU_1	LIG_TYR_ITAM	LIG_TYR_ITIM	LIG_WRC_WIRS_1	LIG_PCNA_PIPBox_1	LIG_MLH1_MIPbox_1	LIG_PCNA_yPIPBox_3	LIG_REV1ctd_RIR_1	LIG_CNOT1_NIM_1	LIG_Rrp6Rrp47_Mtr4_1	LIG_G3BP_FGDF_1	LIG_AP2alpha_1	LIG_AP_GAE_1
LIG_SH3_CIN85_PxpxPR_1	0	0.958333	1	0.904033	0.978261	1	0.647059	0.954545	0.976608	0.988558	1	1	1	1	1	1	1	1	1	1	1	1	0.994152	0.986842	1	0.982456	0.982456	0.988558	0.988558	1	1	1	1	1	1	1	1	1	1	1	0.977591	1	1	1	1	1	1	1	1
LIG_PTAP_UEV_1	0.891304	0	0.951754	0.886513	0.957895	1	0.941176	0.863636	1	1	1	1	1	1	1	1	1	1	1	1	1	1	1	0.986842	1	0.982456	1	1	1	1	1	1	1	1	1	1	1	1	1	1	1	1	1	1	1	1	1	1	1
LIG_PROFILIN_1	1	0.951754	0	0.967105	0.957895	0.934211	0.96904	0.54154	1	1	1	1	1	1	1	1	1	1	1	1	1	1	1	1	1	1	1	1	1	1	1	1	1	1	1	1	1	1	1	1	1	1	1	1	1	1	1	1	1
LIG_EVH1_1	1	0.886513	0.971292	0	1	0.934211	0.96904	0.835227	0.973684	1	1	1	0.973684	0.973684	0.973684	1	1	0.964912	0.967105	0.973684	1	0.882353	0.967105	1	1	0.982456	1	1	1	1	1	1	1	1	1	1	1	1	1	1	1	1	1	1	1	1	1	1	1
LIG_GSK3_LRP6_1	0.978261	0.957895	0.971292	1	0	0.934211	0.96904	0.914354	0.957895	0.957895	1	1	0.978947	1	0.978947	0.978947	1	0.978947	0.978947	0.978947	1	0.978947	0.978947	1	1	0.982456	1	1	1	1	1	0.923077	1	1	1	0.978947	1	1	1	1	1	1	1	1	1	1	1	1	1
LIG_SH3_1	1	1	0.971292	0.785773	0.856579	0	0.96904	0.654135	1	1	1	1	1	1	0.973684	1	1	1	1	1	1	1	0.994152	1	1	1	0.982456	1	1	1	0.875	1	1	0.875	1	1	1	1	1	1	1	1	1	1	1	1	1	1	1
LIG_SH3_2	0.847826	0.871661	0.96904	0.853328	0.957895	0.934211	0	0.84689	0.861369	0.923077	1	1	1	1	0.96904	1	0.96904	1	1	1	1	0.855036	0.994152	0.870743	0.912038	0.982456	1	1	1	1	1	1	1	1	1	0.96904	1	1	1	1	0.977591	1	1	1	1	1	1	1	1
LIG_SH3_3	0.87886	0.673554	0.779904	0.835227	0.914354	0.934211	0.845201	0	0.859649	1	1	1	1	1	0.855263	0.954545	0.921053	0.964912	1	1	1	0.722488	0.976608	1	0.894737	0.990431	1	1	1	1	1	1	0.990431	1	0.990431	0.758901	1	1	1	1	1	1	1	1	1	1	1	1	1
LIG_EF_ALG2_ABM_1	1	1	1	0.973684	0.978947	1	1	1	0	1	1	1	1	1	1	1	1	1	1	1	1	1	1	1	1	1	1	1	1	1	0.901316	0.910931	1	1	1	1	1	1	1	1	1	1	1	1	1	1	1	1	1
LIG_WW_1	1	1	1	1	0.957895	1	1	0.990431	0.859649	0	1	1	1	1	1	1	1	1	1	1	1	0.882353	0.994152	1	1	0.982456	1	1	1	1	0.947368	0.846154	1	0.996241	1	0.984962	1	1	1	1	1	1	1	1	1	1	1	1	1
LIG_EABR_CEP55_1	1	1	1	0.973684	0.978947	1	1	0.900391	0.976608	1	0	1	1	1	1	1	1	1	1	1	1	1	1	1	1	0.982456	1	0.80805	0.80805	0.952153	0.947368	0.910931	1	0.996241	1	0.984962	1	1	0.982456	1	1	1	1	1	1	1	1	1	1
LIG_CSK_EPIYA_1	1	1	1	1	1	1	1	1	0.975708	1	1	0	1	1	1	1	1	1	1	1	1	1	1	1	1	0.982456	1	1	1	1	0.947368	0.900654	1	0.996241	1	0.984962	1	1	1	1	0.977591	1	1	1	1	1	1	1	1
LIG_IBAR_NPY_1	1	1	1	1	1	1	1	1	1	1	1	1	0	1	1	1	1	1	1	1	1	1	1	1	1	1	1	1	1	1	1	0.923077	1	0.996241	1	1	1	1	1	1	1	1	1	1	1	1	1	1	1
LIG_LYPXL_S_1	1	1	1	1	1	1	1	1	1	1	1	1	0.947368	0	1	1	1	1	1	1	1	1	1	1	1	1	1	1	1	1	1	1	1	1	1	1	1	1	1	1	1	1	1	1	1	1	1	1	1
LIG_ANK_PxLPxL_1	1	1	1	0.973684	0.978947	0.934211	0.96904	0.84689	1	1	1	1	1	1	0	1	1	1	1	1	1	1	0.994152	1	1	0.982456	1	0.882899	1	1	1	1	1	1	1	1	1	1	1	1	1	1	1	1	1	1	1	1	0.990431
LIG_MYND_1	1	1	1	1	1	1	1	0.954545	1	1	1	1	1	0.947368	1	0	1	1	0.981132	0.947368	1	1	1	1	1	0.982456	0.982456	1	1	1	1	1	1	1	1	1	1	1	1	1	1	1	1	1	1	1	1	1	1
LIG_BRCT_BRCA1_1	1	1	1	0.973684	0.978947	0.934211	1	1	1	1	1	1	1	1	1	1	0	1	1	1	1	1	1	1	1	1	1	1	1	1	1	1	1	1	1	1	1	1	1	0.907121	1	1	1	1	1	1	1	1	1
LIG_FXI_DFP_1	1	1	1	1	1	1	1	0.964912	1	1	1	1	1	1	1	1	1	0	1	1	1	1	1	1	1	1	1	1	1	1	1	1	1	0.964912	1	1	1	1	1	1	1	1	1	1	1	1	1	1	1
LIG_AP2alpha_2	1	1	1	1	1	1	1	1	1	1	1	1	1	1	1	1	1	1	0	1	1	1	1	1	0.984111	1	1	1	1	1	0.984111	1	1	1	1	1	1	1	1	1	1	1	1	0.953216	1	1	1	1	1
LIG_EH_1	1	1	1	1	1	1	1	1	1	1	1	1	1	1	1	1	1	1	1	0	1	1	1	1	1	0.982456	1	1	1	1	1	1	1	1	1	1	1	1	1	1	1	1	1	1	1	1	1	1	1
LIG_LSD1_SNAG_1	1	1	1	1	1	1	1	0.990431	1	1	1	1	1	1	1	1	1	1	1	1	0	1	1	1	1	1	1	1	1	1	1	1	1	1	1	1	1	1	1	0.907121	1	1	1	1	1	1	1	1	0.990431
LIG_CSL_BTD_1	1	1	1	1	0.978947	1	1	1	1	1	1	1	1	1	1	1	1	1	1	1	1	0	1	1	0.894737	1	1	0.975232	1	1	1	1	1	1	1	1	1	1	1	1	1	1	1	1	1	1	1	1	1
LIG_WRPW_1	1	1	1	1	1	0.994152	0.994152	0.976608	1	1	1	1	1	1	1	1	1	1	1	1	1	1	0	1	0.976608	0.994152	1	1	1	1	1	1	1	1	1	1	1	1	1	1	1	1	1	1	1	1	1	1	1
LIG_HP1_1	1	1	1	1	1	1	0.870743	1	1	1	1	1	1	1	1	1	1	1	0.962264	0.959459	1	1	1	0	1	0.982456	1	1	1	1	1	1	1	1	1	1	1	1	1	1	1	1	1	1	1	1	1	1	1
LIG_TRAF6_MATH_1	1	1	1	1	1	1	1	0.990431	1	1	1	1	1	1	1	1	1	1	0.984111	1	1	1	0.994152	1	0	0.982456	1	0.975232	1	1	1	0.846154	0.882353	0.996241	1	1	1	1	0.982456	1	1	1	1	1	1	1	1	1	0.942584
LIG_MAD2	1	1	1	1	1	1	1	0.990431	1	1	1	1	1	1	1	1	1	1	1	0.833333	1	1	0.994152	1	1	0	0.982456	0.975232	1	1	1	1	1	1	1	1	1	1	1	1	0.977591	1	1	1	1	1	1	1	0.990431
LIG_SxIP_EBH_1	1	1	1	1	1	1	1	1	1	1	1	1	1	1	1	1	1	1	1	1	1	1	1	1	1	1	0	1	1	1	1	1	1	1	1	1	1	1	1	1	1	1	1	1	1	1	1	1	1
LIG_PTB_Apo_2	1	1	1	1	1	1	1	1	0.859649	1	1	1	1	1	1	1	1	1	1	1	1	0.941176	1	1	1	0.982456	1	0	0.453469	0.952153	0.947368	0.846154	1	0.996241	1	0.984962	1	1	1	0.907121	1	1	1	1	1	1	1	1	1
LIG_PTB_Phospho_1	1	1	1	1	1	1	1	0.990431	0.859649	1	1	1	1	1	1	1	1	1	1	1	1	0.941176	1	1	1	0.982456	1	0.380259	0	0.952153	0.947368	0.846154	1	0.996241	1	0.984962	1	1	1	0.907121	1	1	1	1	1	1	1	1	1
LIG_TYR_ITSM	1	1	1	1	1	1	1	1	1	1	1	1	1	1	1	1	1	1	1	1	1	1	1	1	1	1	1	1	1	0	0.703947	0.76187	1	0.964286	1	1	1	1	1	1	1	1	1	1	1	1	1	1	1
LIG_SH2_NCK_1	1	1	1	1	1	1	1	1	0.964912	1	1	1	1	0.947368	1	1	1	1	1	1	1	1	1	1	0.894737	1	1	1	1	1	0	0.698381	1	0.680451	0.947368	0.844984	0.978947	1	0.964912	1	1	1	1	1	1	1	1	1	1
LIG_SH2_STAP1	1	1	1	1	1	1	1	1	0.964912	1	1	1	1	0.910931	1	1	1	1	1	1	1	1	1	1	1	1	1	1	1	1	0.773591	0	1	0.815934	0.947368	0.910931	0.978947	1	0.964912	1	1	1	1	1	1	1	1	1	1
LIG_HCF-1_HBM_1	1	1	1	1	1	1	1	1	1	1	1	1	1	1	1	1	1	1	1	1	1	1	1	1	0.964286	1	1	1	0.962848	1	0.947368	0.846154	0	0.996241	1	1	1	1	1	1	1	1	1	1	1	1	1	1	1
LIG_SH2_CRK	1	1	1	1	1	1	1	1	0.860902	1	1	1	0.964286	1	1	1	1	0.964912	1	1	1	1	0.994152	0.986842	1	1	1	1	1	0.996241	0.650082	0.815934	0.962848	0	0.996241	0.996241	0.960661	1	0.960661	1	1	1	1	1	1	1	1	1	1
LIG_SH2_STAT3	1	1	1	1	1	1	1	1	1	1	1	1	1	1	1	1	1	1	1	1	1	1	1	1	0.947368	1	1	1	1	1	0.947368	0.910931	0.962848	1	0	1	1	1	1	1	0.977591	1	1	1	1	1	1	1	1
LIG_SH2_STAT5	1	1	1	1	0.978947	1	1	0.954545	0.984962	0.850202	1	0.959514	1	1	1	1	1	1	1	1	1	1	1	1	1	0.982456	1	0.884564	0.829279	0.854409	0.844984	0.910931	0.834586	0.984962	0.984962	0	0.984962	1	0.93985	1	1	1	1	1	1	1	1	1	1
LIG_SUFU_1	1	1	1	1	1	1	1	1	1	1	1	1	1	1	1	1	1	1	1	1	1	1	1	1	1	1	1	1	1	1	0.947368	0.910931	1	0.960661	1	0.984962	0	1	0.964912	1	1	1	1	1	1	1	1	1	1
LIG_TYR_ITAM	1	1	1	1	1	1	1	0.990431	1	1	1	0.900654	1	1	1	1	1	1	0.984111	1	1	1	1	1	1	1	1	0.80805	0.80805	1	0.947368	0.838057	0.748862	0.960661	1	0.984962	1	0	0.964912	1	0.92328	1	1	1	1	1	1	1	1
LIG_TYR_ITIM	1	1	1	1	1	1	1	0.990431	0.982456	0.964912	1	1	1	1	1	1	1	1	1	1	1	1	1	1	1	0.982456	1	0.929825	0.929825	0.964912	0.789474	0.700716	0.964912	0.964912	0.982456	0.947368	0.964912	1	0	1	1	1	1	1	1	1	1	1	1
LIG_WRC_WIRS_1	1	1	1	1	1	1	1	1	1	1	1	1	1	1	1	1	0.907121	0.96904	1	0.96904	0.988304	1	1	1	1	1	1	0.975232	1	1	1	1	1	1	1	1	1	1	1	0	1	0.96904	0.982456	0.96904	1	0.96904	0.868421	1	0.990431
LIG_PCNA_PIPBox_1	1	1	1	1	1	1	1	1	1	1	1	1	1	1	1	1	1	1	1	1	0.988304	1	1	1	1	0.964912	1	1	1	0.952153	0.947368	1	1	0.962637	1	1	1	1	1	0.755934	0	0.929825	0.530683	0.953216	1	1	1	1	0.942584
LIG_MLH1_MIPbox_1	1	1	1	1	1	1	1	1	1	1	1	1	1	1	1	1	0.964912	1	1	1	1	1	1	1	1	1	1	1	1	1	1	1	1	1	1	1	1	1	1	0.96904	1	0	0.982456	0.918129	1	1	1	1	1
LIG_PCNA_yPIPBox_3	1	1	1	1	1	1	1	1	1	1	1	1	1	1	1	1	1	1	1	1	1	1	1	1	1	1	0.982456	1	1	1	1	1	1	1	1	1	1	1	1	0.96904	0.596735	0.929825	0	0.953216	1	1	1	1	0.942584
LIG_REV1ctd_RIR_1	1	1	1	1	1	1	1	1	1	1	1	1	1	1	1	1	1	1	1	1	1	1	1	1	1	1	1	1	1	1	1	1	1	1	1	1	1	1	1	1	1	0.964912	0.982456	0	1	1	1	1	1
LIG_CNOT1_NIM_1	1	1	1	1	1	1	1	0.990431	1	1	1	1	1	1	1	1	1	1	1	1	1	1	1	1	1	1	1	1	1	0.952153	0.947368	0.910931	1	0.960661	1	0.984962	1	1	0.964912	0.907121	1	1	0.991228	1	0	1	1	1	0.990431
LIG_Rrp6Rrp47_Mtr4_1	1	1	1	1	1	1	1	1	1	1	1	1	1	1	1	1	1	1	1	1	1	1	1	1	1	1	1	1	1	1	1	1	1	1	1	1	1	1	1	0.96904	1	1	1	1	1	0	1	1	1
LIG_G3BP_FGDF_1	1	1	1	1	1	1	1	1	1	1	1	1	1	1	1	1	0.973684	1	1	1	1	1	1	1	1	0.982456	1	1	1	1	1	1	1	1	1	1	1	1	1	0.851393	1	0.964912	0.982456	1	1	1	0	1	0.942584
LIG_AP2alpha_1	1	1	1	1	1	1	1	1	1	1	1	1	1	1	1	1	1	0.964912	0.943396	1	1	1	1	1	1	1	1	1	1	1	1	1	1	1	1	1	1	1	1	1	1	1	0.982456	0.953216	1	1	1	0	1
LIG_AP_GAE_1	1	1	1	1	1	1	1	1	1	1	1	1	1	1	1	1	1	1	1	1	0.990431	1	1	1	1	0.990431	1	1	1	1	1	1	1	1	1	1	1	1	1	0.96904	1	1	0.982456	1	1	0.978947	0.868421	1	0
LIG_ActinCP_CPI_1	1	0.951754	1	0.967105	1	0.840461	0.851393	0.722053	1	1	1	1	1	1	1	1	1	1	1	1	1	1	0.994152	1	1	0.982456	0.906883	1	1	0.923077	1	1	1	1	1	1	1	1	1	0.894499	1	1	1	1	1	1	1	1	1
LIG_Actin_RPEL_3	1	1	1	1	1	1	1	1	1	1	1	1	1	1	1	1	1	1	1	1	1	1	0.994152	1	0.833333	1	1	1	1	1	1	1	1	1	1	1	1	1	1	1	1	1	1	1	1	1	1	1	1
LIG_eIF4E_1	1	1	1	1	1	0.964912	1	1	1	1	1	1	1	1	0.973684	1	0.921053	1	1	1	1	1	1	1	0.916667	1	1	1	1	1	0.789474	0.838057	1	0.913221	1	0.902882	1	1	0.964912	1	0.977591	0.964912	1	1	1	1	1	1	1
LIG_CtBP_PxDLS_1	1	1	1	1	1	1	1	0.990431	1	0.961538	1	1	1	0.99637	0.99637	0.99637	1	1	1	1	1	0.952813	1	0.952813	1	1	1	1	0.952813	1	1	0.919726	1	1	1	1	0.99637	1	1	1	0.99637	1	1	1	1	1	1	0.99637	1
LIG_Clathr_ClatBox_1	1	1	1	1	1	0.967611	1	0.990431	1	1	1	1	1	1	1	1	1	1	0.984111	1	1	0.967611	1	0.919028	0.964286	1	1	1	1	1	0.967611	1	1	1	1	1	1	1	1	1	1	1	0.982456	1	1	0.978947	1	1	1
LIG_NRBOX	1	1	1	1	1	1	1	1	1	1	1	1	1	1	1	1	1	1	1	1	1	1	1	1	1	1	1	1	1	1	1	1	1	1	1	1	1	1	1	1	0.977591	1	1	1	1	1	1	1	1
LIG_Actin_WH2_1	1	1	1	1	1	1	1	1	1	1	1	1	1	1	1	1	1	1	1	1	1	1	1	1	1	1	1	1	1	1	1	1	1	1	1	1	1	1	1	1	1	0.964912	1	1	1	1	1	1	1
LIG_Actin_WH2_2	1	1	1	1	1	1	1	1	1	1	1	1	1	1	1	1	1	1	0.984111	1	1	1	1	1	1	1	1	0.975232	0.933333	1	1	1	1	1	1	1	1	1	1	0.807515	0.977591	0.964912	1	1	1	1	1	1	1
LIG_PAM2_1	1	0.865231	1	1	0.978947	0.960526	1	1	1	1	1	1	1	1	1	1	1	1	1	1	1	0.909091	1	1	1	0.982456	0.982456	0.975232	1	1	1	1	1	1	1	1	1	1	1	1	1	1	1	1	1	1	1	1	0.980861
LIG_BH_BH3_1	1	1	1	1	1	1	1	1	1	1	1	1	1	1	1	1	1	1	1	1	1	1	1	1	1	1	1	1	1	1	1	1	1	1	1	1	1	0.954887	1	1	1	0.964912	0.991228	1	1	1	1	1	0.980861
LIG_CaM_IQ_9	1	1	1	1	1	1	1	1	1	1	1	1	1	1	1	1	1	1	1	1	1	1	1	1	1	1	1	1	1	1	1	1	1	0.996241	1	1	1	1	1	0.897259	1	1	1	1	1	1	1	1	0.980861
LIG_GBD_Chelix_1	1	1	1	1	1	1	1	1	1	1	1	1	1	1	1	1	1	1	1	1	1	1	1	1	1	1	1	1	1	1	1	1	1	1	1	1	1	1	1	1	0.977591	1	1	1	1	1	1	1	1
LIG_Vh1_VBS_1	1	1	1	1	1	1	1	0.990431	1	1	1	1	1	1	1	1	1	1	1	1	1	1	1	1	1	1	1	0.975232	1	1	0.893541	1	1	1	1	1	1	1	1	1	0.977591	1	1	1	1	1	1	1	1
LIG_Integrin_isoDGR_2	1	1	1	1	1	1	1	1	1	1	1	1	1	1	1	1	1	1	1	1	1	1	1	1	1	1	1	1	1	1	1	1	1	1	1	1	1	1	1	1	1	1	1	1	1	1	1	1	1
LIG_14-3-3_CanoR_1	1	0.749325	1	1	1	1	1	1	1	1	1	1	1	1	0.973684	1	1	1	0.704071	1	1	1	1	1	1	0.964912	1	0.975232	1	0.952153	0.834383	0.915392	0.962848	1	1	1	1	1	1	1	0.977591	1	1	0.953216	1	1	1	1	1
LIG_NRP_CendR_1	0.894737	0.958333	1	1	1	1	1	0.860465	1	1	1	1	1	1	1	1	1	1	1	1	1	1	1	1	1	0.982456	0.929825	1	1	1	1	1	1	1	1	1	1	1	1	1	1	1	1	1	1	1	1	1	1
LIG_DLG_GKlike_1	1	1	1	1	1	1	1	1	1	1	1	1	1	1	0.863158	1	1	1	1	1	1	1	1	1	1	1	1	1	1	1	1	0.728745	0.962848	1	1	0.984962	1	1	1	1	1	1	0.982456	1	1	1	1	1	1
LIG_WD40_WDR5_WIN_1	1	1	1	1	1	1	1	0.990431	1	1	1	0.975708	1	1	1	1	1	1	1	1	1	1	1	1	1	1	0.984962	1	1	1	1	1	1	0.996241	1	0.984962	1	1	0.982456	1	1	0.964912	1	1	1	1	1	1	1
LIG_Integrin_RGD_1	1	1	1	1	1	1	1	0.990431	1	1	1	1	1	1	1	1	1	1	0.981132	1	1	1	1	1	1	1	1	1	1	1	1	0.910931	1	0.996241	1	1	1	1	1	1	1	1	1	1	1	1	1	1	1
LIG_Integrin_RGD_TGFB_3	1	1	1	1	1	1	1	1	1	1	1	1	1	1	1	1	1	1	1	1	1	1	1	1	1	1	1	1	1	1	1	1	1	1	1	1	1	1	1	1	1	1	1	1	1	1	1	1	1
LIG_Integrin_RGDW_4	1	1	1	1	1	1	1	0.990431	1	1	1	1	1	1	1	1	1	1	1	1	1	1	1	1	1	1	1	1	1	1	1	1	1	1	1	1	1	1	1	1	1	1	1	1	1	1	1	1	1
LIG_ULM_U2AF65_1	1	1	1	1	1	1	1	1	1	1	1	1	1	1	1	1	1	1	1	1	1	1	1	1	1	1	1	1	1	1	1	1	1	1	1	1	1	1	1	1	1	1	1	1	1	1	1	1	1
LIG_Pex14_1	1	1	1	1	1	1	1	1	1	1	1	1	1	1	0.973684	1	1	1	1	1	1	0.97254	1	1	1	1	1	1	1	0.952153	1	0.846154	1	0.996241	1	1	1	1	1	1	1	1	1	0.953216	1	1	1	1	1
LIG_RuBisCO_WRxxL_1	1	1	1	1	1	1	1	0.990431	1	1	1	1	1	1	1	1	1	1	1	1	1	1	1	1	1	1	1	1	1	1	1	1	1	1	1	1	1	1	1	1	1	1	1	1	1	1	1	1	1
LIG_KLC1_WD_1	1	1	1	1	0.9375	1	1	1	1	0.9375	1	1	1	1	1	1	1	1	0.9375	1	1	1	1	1	1	1	1	1	1	1	1	1	0.9375	0.9375	1	0.984962	1	1	1	1	1	1	1	1	0.953947	1	1	1	0.942584
LIG_PDZ_Wminus1_1	1	1	1	1	1	1	1	1	1	1	1	1	1	1	1	1	1	1	1	1	1	1	1	1	1	1	1	1	1	1	1	0.923077	1	1	1	1	1	1	1	1	1	1	1	1	1	1	1	1	1
LIG_deltaCOP1_diTrp_1	1	1	1	1	1	1	1	0.990431	1	1	1	1	1	1	1	1	1	1	1	1	1	0.978947	1	1	1	1	1	1	1	1	1	1	1	1	1	1	1	1	1	1	1	1	1	0.953216	1	1	1	1	1
LIG_FZD_DVL_PDZ	1	1	1	1	1	1	1	1	1	1	1	1	1	1	1	1	1	1	1	1	1	1	1	1	1	1	1	0.975232	1	1	1	1	1	1	1	1	1	1	1	1	1	1	1	1	1	1	1	1	1
LIG_HOMEOBOX	1	1	1	1	0.978947	1	1	1	1	1	1	1	1	1	1	1	1	1	1	1	1	0.964912	1	1	1	1	1	1	1	1	0.947368	1	1	1	1	1	1	1	1	0.907121	0.977591	1	1	1	1	1	1	1	1
LIG_PDZ_Class_1	1	0.949133	1	1	0.978947	1	1	1	1	1	1	1	1	1	1	1	1	1	1	1	1	1	1	1	1	1	1	1	1	1	1	0.936538	1	1	1	1	1	1	1	0.879344	0.977591	1	1	1	1	1	1	1	0.942584
LIG_Dynein_DLC8_1	1	1	1	1	1	1	1	1	1	1	1	1	1	1	1	1	1	1	1	1	1	1	1	1	1	1	1	1	1	1	1	1	1	1	1	1	1	1	1	1	0.977591	1	1	1	1	1	1	1	1
LIG_FHA_1	1	1	1	1	1	1	0.96904	1	1	1	1	1	1	1	0.973684	1	1	1	1	1	1	0.936842	1	1	1	1	1	0.915789	0.915789	0.952153	0.947368	0.846154	1	0.996241	0.947368	0.984962	1	1	0.964912	1	1	0.929825	1	1	1	1	0.936842	1	1
LIG_FHA_2	0.947368	1	1	1	1	1	1	1	1	1	1	1	1	1	1	1	1	1	1	1	1	1	1	1	0.894737	0.982456	0.982456	0.975232	1	0.824561	1	1	1	0.996241	0.947368	1	1	1	1	1	0.977591	1	1	1	1	1	1	1	0.942584
LIG_SUMO_SIM_anti_2	1	1	1	1	1	1	1	1	1	1	1	1	1	1	1	1	1	1	1	1	1	0.945312	1	0.913043	1	1	1	1	1	1	1	1	1	1	1	0.90625	1	1	0.982456	1	1	1	1	1	1	1	1	1	1
LIG_SUMO_SIM_par_1	1	1	1	1	1	1	1	1	1	1	1	1	1	1	1	1	1	1	1	1	1	1	1	1	1	1	1	1	1	1	1	1	1	0.996241	1	1	1	1	0.981618	1	0.977591	1	1	1	1	1	1	1	1
LIG_EH1_1	1	1	1	1	1	1	1	1	1	1	1	1	1	1	1	1	1	1	1	1	1	1	1	1	1	1	1	0.975232	1	1	1	1	1	1	1	0.984962	1	1	1	0.907121	1	1	1	1	1	1	1	1	1
LIG_GLEBS_BUB3_1	1	1	1	1	1	1	1	1	1	1	1	1	1	1	1	1	1	1	1	1	1	1	1	1	1	1	1	1	1	1	1	1	1	1	1	1	1	1	1	0.96904	1	1	0.991228	1	1	1	1	1	0.980861
LIG_LIR_Gen_1	1	1	1	0.934853	1	1	1	1	1	1	1	1	1	1	1	1	1	0.894737	0.829513	0.829513	1	1	1	1	1	1	1	1	1	0.850746	0.850746	0.850746	1	0.95119	1	1	0.936842	1	1	0.943929	1	1	0.982456	1	1	1	1	1	1
LIG_LIR_Nem_3	1	1	1	1	1	1	1	1	1	1	1	1	1	1	1	1	1	1	0.943396	1	1	1	0.994152	1	0.962264	1	1	1	1	0.886221	0.786164	0.750363	1	0.962264	1	1	1	1	1	1	0.977591	1	1	1	1	1	1	0.943396	0.980861
LIG_APCC_ABBA_1	1	1	1	1	0.978947	1	1	1	1	1	1	1	1	1	1	1	1	1	1	1	1	1	1	1	0.938931	0.982456	1	1	1	0.916084	0.947368	0.838057	1	1	1	1	1	1	1	0.907121	0.969466	1	0.982456	1	1	0.957895	1	1	1
LIG_PDZ_Class_2	1	1	1	1	1	1	1	1	0.929825	1	1	0.88664	0.963801	1	1	1	1	1	1	1	1	1	0.994152	1	1	0.982456	1	0.888545	0.925697	0.952153	1	1	0.962848	0.996241	1	0.984962	1	1	1	1	1	1	1	0.953216	1	1	1	1	0.980861
[truncated: 41 more columns]
