# Supplementary material for: CompariPSSM: a PSSM–PSSM comparison tool for motif-binding determinant analysis
Source: Bioinformatics. 2024 Oct 29;40(11):btae644. doi: 10.1093/bioinformatics/btae644 (PMC11639669; doi:10.1093/bioinformatics/btae644)
Supplement: btae644_Supplementary_Data [file btae644_supplementary_data.zip › Sup. Table 4 - ProP-PD vs ELM results.xlsx]

## Sheet: Legend
Table Header Legend	Details
Bait	ProP-PD bait identifier
ProP-PD Library	The ProP-PD library for the bait
Match	If the Expected ELM Class is also the Best Match from the PSSM-PSSM comparison
Expected ELM Class	The Expected ELM Class for a given ProP-PD bait.
Expected ELM Class p-value	The PSSM-PSSM p-value of the comparison of the ProP-PD bait with the expected ELM class.
Expected ELM Class rank	The rank of the the comparison of the ProP-PD bait with the expected ELM class. The rank is calculated as the ascending order of all the PSSM-PSSM p-values of a given ProP-PD bait against all ELM Classes comparisons.
Best Match ELM Class	The ELM Class with the lowest PSSM-PSSM p-value from the comparison of a given ProP-PD bait against all ELM Classes.
Best Match ELM Class p-value	The lowest PSSM-PSSM p-value from the comparison of a given ProP-PD bait against all ELM Classes.
Best Match ELM Class Dissimilarity score	The dissimilarity score for the lowest PSSM-PSSM p-value from the comparison of a given ProP-PD bait against all ELM Classes.
SLiMFinder Score	The PSI-BLAST PSSM p-value for the current peptide. The PSSM is built from the aligned motif-containing peptides using the SLiMFinder-derived motif for a bait selection

## Sheet: ProP-PD vs ELM results
Bait	ProP-PD Library	Match	Expected ELM Class	Expected ELM Class p value	Expected ELM Class rank	Best Match ELM Class	Best Match ELM Class p value	Best Match ELM Class Dissimilarity score	SLiMFinder Score
ANKRA2_Ank__Q9H9E1_142_313	HD	TRUE	LIG_ANK_PxLPxL_1	6.11e-07	1	LIG_ANK_PxLPxL_1	6.11e-07	0.726316	3.73e-26
ANKRA2_Ank__Q9H9E1_142_313	HD2	TRUE	LIG_ANK_PxLPxL_1	5.55e-09	1	LIG_ANK_PxLPxL_1	5.55e-09	0.784211	1.82e-27
ANKRA2_Ank__Q9H9E1_142_313	Rand	TRUE	LIG_ANK_PxLPxL_1	7.24e-05	1	LIG_ANK_PxLPxL_1	7.24e-05	0.708738	2.36e-58
AP2B1_adaptin__P63010_700_937	HD	FALSE	LIG_AP_GAE_1, TRG_AP2beta_CARGO_1	0.206723	34	LIG_EVH1_1	0.00545616	0.98679	4.68e-16
AP2B1_adaptin__P63010_700_937	HD2	FALSE	LIG_AP_GAE_1, TRG_AP2beta_CARGO_1	0.319501	13	LIG_Pex14_1	0.140102	0.901487	1.97e-15
AP2B1_adaptin__P63010_700_937	HD2_endomembrane	FALSE	LIG_AP_GAE_1, TRG_AP2beta_CARGO_1	0.0900775	12	LIG_G3BP_FGDF_1	0.00054911	0.933333	2.73e-14
CALM1_EF-hand__P0DP23_2_149	HD	FALSE	LIG_CaM_IQ_9, LIG_CaM_NSCaTE_8	0.680979	111	LIG_NRBOX	0.00313571	1	2.1e-08
CALM1_EF-hand__P0DP23_2_149	HD2	FALSE	LIG_CaM_IQ_9, LIG_CaM_NSCaTE_8	1	145	DEG_MDM2_SWIB_1	0.00020349	0.973684	2.19e-09
CEP55_EABR__Q53EZ4_160_217	HD2	FALSE	LIG_EABR_CEP55_1	1.47e-05	2	DEG_SCF_FBW7_1	1.33e-06	0.989474	1.08e-08
CEP55_EABR__Q53EZ4_160_217	HD2_nc	TRUE	LIG_EABR_CEP55_1	4.77e-06	1	LIG_EABR_CEP55_1	4.77e-06	0.870968	1.99e-09
CEP55_EABR__Q53EZ4_160_217	Rand	TRUE	LIG_EABR_CEP55_1	0.00131208	1	LIG_EABR_CEP55_1	0.00131208	0.483297	1.79e-65
CLTC_Clathrin-propeller__Q00610_1_364	HD	TRUE	LIG_Clathr_ClatBox_1, LIG_Clathr_ClatBox_2	2.67e-05	1	LIG_Clathr_ClatBox_1	2.67e-05	0.868421	4.77e-24
CLTC_Clathrin-propeller__Q00610_1_364	HD2	TRUE	LIG_Clathr_ClatBox_1, LIG_Clathr_ClatBox_2	3.03e-05	1	LIG_Clathr_ClatBox_1	3.03e-05	0.805668	5.46e-24
CLTC_Clathrin-propeller__Q00610_1_364	HD2_cytoplasm	TRUE	LIG_Clathr_ClatBox_1, LIG_Clathr_ClatBox_2	0.00012646	1	LIG_Clathr_ClatBox_1	0.00012646	0.967611	1.61e-11
CLTC_Clathrin-propeller__Q00610_1_364	HD2_endomembrane	TRUE	LIG_Clathr_ClatBox_1, LIG_Clathr_ClatBox_2	0.00011623	1	LIG_Clathr_ClatBox_1	0.00011623	0.873684	2.64e-07
CLTC_Clathrin-propeller__Q00610_1_364	HD2_nc	TRUE	LIG_Clathr_ClatBox_1, LIG_Clathr_ClatBox_2	2.23e-05	1	LIG_Clathr_ClatBox_1	2.23e-05	0.855263	8.51e-14
CLTC_Clathrin-propeller__Q00610_1_364	Rand	FALSE	LIG_Clathr_ClatBox_1, LIG_Clathr_ClatBox_2	0.054837	3	LIG_ULM_U2AF65_1	0.0399686	1	6.92e-15
CRK_SH3_1_P46108_124_198	HD	TRUE	LIG_SH3_1, LIG_SH3_2, LIG_SH3_3	8.23e-05	1	LIG_SH3_2	8.23e-05	0.69284	8.18e-172
CRK_SH3_1_P46108_124_198	HD2	TRUE	LIG_SH3_1, LIG_SH3_2, LIG_SH3_3	8.28e-06	1	LIG_SH3_2	8.28e-06	0.569816	9.26e-128
CRK_SH3_1_P46108_124_198	HD2_cytoplasm	TRUE	LIG_SH3_1, LIG_SH3_2, LIG_SH3_3	1.51e-08	1	LIG_SH3_2	1.51e-08	0.744361	5.33e-34
CRK_SH3_1_P46108_124_198	HD2_nc	TRUE	LIG_SH3_1, LIG_SH3_2, LIG_SH3_3	2.71e-06	1	LIG_SH3_2	2.71e-06	0.711297	4.43e-40
CRK_SH3_1_P46108_124_198	Rand	TRUE	LIG_SH3_1, LIG_SH3_2, LIG_SH3_3	0.00017911	1	LIG_SH3_2	0.00017911	0.710892	5.18e-63
CRK_SH3_1_P46108_124_198	p3_HD2	TRUE	LIG_SH3_1, LIG_SH3_2, LIG_SH3_3	8.8e-08	1	LIG_SH3_2	8.8e-08	0.807018	1.07e-18
EIF4E_eIF4E__P06730_1_217	Rand	TRUE	LIG_eIF4E_1, LIG_eIF4E_2	0.0002771	1	LIG_eIF4E_1	0.0002771	0.843494	7.03e-14
EPS15_EH__P42566_121_215	HD	TRUE	LIG_EH_1	2.66e-09	1	LIG_EH_1	2.66e-09	0.763158	1e-28
EPS15_EH__P42566_121_215	HD2	TRUE	LIG_EH_1	8.13e-09	1	LIG_EH_1	8.13e-09	0.613397	8.31e-92
EPS15_EH__P42566_121_215	HD2_endomembrane	TRUE	LIG_EH_1	5.58e-09	1	LIG_EH_1	5.58e-09	0.850877	1.33e-18
EPS15_EH__P42566_121_215	Rand	TRUE	LIG_EH_1	0.00610789	1	LIG_EH_1	0.00610789	0.948355	1.16e-24
KLC1_TPR__Q07866_203_497	Rand	FALSE	LIG_KLC1_WD_1, TPR_KLC1	1	115	MOD_CMANNOS	0.0844367	0.814536	1.92e-20
KPNA4_Arm__O00629_68_487	HD	FALSE	TRG_NLS_MonoCore_2, TRG_NLS_MonoExtC_3, TRG_NLS_MonoExtN_4	0.00038388	2	TRG_NLS_Bipartite_1	0.00033951	0.784689	4.65e-13
KPNA4_Arm__O00629_68_487	HD2	FALSE	TRG_NLS_MonoCore_2, TRG_NLS_MonoExtC_3, TRG_NLS_MonoExtN_4	0.00092081	4	CLV_PCSK_PC1ET2_1	5.68e-05	0.880383	7.02e-26
KPNA4_Arm__O00629_68_487	HD2_nc	FALSE	TRG_NLS_MonoCore_2, TRG_NLS_MonoExtC_3, TRG_NLS_MonoExtN_4	0.00169895	4	CLV_PCSK_PC1ET2_1	1.06e-05	0.947368	1.84e-17
KPNA4_Arm__O00629_68_487	Rand	FALSE	TRG_NLS_MonoCore_2, TRG_NLS_MonoExtC_3, TRG_NLS_MonoExtN_4	1	200	DEG_MDM2_SWIB_1	0.104743	1	3.63e-26
KPNA4_Arm__O00629_68_487	p3_HD2	TRUE	TRG_NLS_MonoCore_2, TRG_NLS_MonoExtC_3, TRG_NLS_MonoExtN_4	0.00022452	1	TRG_NLS_MonoCore_2	0.00022452	0.878458	1.68e-11
Keap1_KELCH__Q14145_321_609	HD2	TRUE	DEG_Kelch_Keap1_1	5.03e-08	1	DEG_Kelch_Keap1_1	5.03e-08	0.812866	7.22e-27
Keap1_KELCH__Q14145_321_609	HD2_nc	TRUE	DEG_Kelch_Keap1_1	2.97e-09	1	DEG_Kelch_Keap1_1	2.97e-09	0.849624	1.31e-17
MAP1LC3A_ATG8__Q9H492_2_121	HD	FALSE	LIG_LIR_Gen_1	0.00224908	2	LIG_LIR_Nem_3	0.00101966	0.853966	3.46e-08
MAP1LC3A_ATG8__Q9H492_2_121	HD2	TRUE	LIG_LIR_Gen_1	0.00037852	1	LIG_LIR_Gen_1	0.00037852	0.534203	3.37e-115
MAP1LC3A_ATG8__Q9H492_2_121	HD2_endomembrane	TRUE	LIG_LIR_Gen_1	4.01e-05	1	LIG_LIR_Gen_1	4.01e-05	0.711648	5.02e-34
MAP1LC3A_ATG8__Q9H492_2_121	Rand	TRUE	LIG_LIR_Gen_1	0.00232105	1	LIG_LIR_Gen_1	0.00232105	0.52108	5.32e-43
MAP1LC3B_ATG8__Q9GZQ8_2_119	HD	TRUE	LIG_LIR_Gen_1	4.92e-05	1	LIG_LIR_Gen_1	4.92e-05	0.672308	5.88e-34
MAP1LC3B_ATG8__Q9GZQ8_2_119	HD2	TRUE	LIG_LIR_Gen_1	0.00055447	1	LIG_LIR_Gen_1	0.00055447	0.717172	9.7e-36
MAP1LC3B_ATG8__Q9GZQ8_2_119	HD2_endomembrane	TRUE	LIG_LIR_Gen_1	0.00016674	1	LIG_LIR_Gen_1	0.00016674	0.742588	1.35e-40
MAP1LC3B_ATG8__Q9GZQ8_2_119	Rand	FALSE	LIG_LIR_Gen_1	0.00811179	2	LIG_LIR_Nem_3	0.00784996	0.765117	5.46e-46
MDM2_p53-binding-domain__Q00987_17_125	HD2	TRUE	DEG_MDM2_SWIB_1	2.12e-08	1	DEG_MDM2_SWIB_1	2.12e-08	0.873684	9.25e-10
MDM2_p53-binding-domain__Q00987_17_125	Rand	TRUE	DEG_MDM2_SWIB_1	0.0275254	1	DEG_MDM2_SWIB_1	0.0275254	0.869825	2.21e-73
NEDD4_WW_4_P46934_890_928	HD2	TRUE	LIG_WW_1	2.3e-07	1	LIG_WW_1	2.3e-07	0.508215	1.59e-147
NEDD4_WW_4_P46934_890_928	HD2_cytoplasm	TRUE	LIG_WW_1	9.65e-09	1	LIG_WW_1	9.65e-09	0.806316	4.4e-44
NEDD4_WW_4_P46934_890_928	HD2_nc	TRUE	LIG_WW_1	2.81e-09	1	LIG_WW_1	2.81e-09	0.818182	3.87e-16
NEDD4_WW_4_P46934_890_928	p3_HD2	TRUE	LIG_WW_1	5.78e-09	1	LIG_WW_1	5.78e-09	0.936842	3.17e-13
OXSR1___O95747_434_527	HD	TRUE	DOC_SPAK_OSR1_1	4.91e-10	1	DOC_SPAK_OSR1_1	4.91e-10	0.894737	3.46e-20
OXSR1___O95747_434_527	HD2	TRUE	DOC_SPAK_OSR1_1	6.15e-09	1	DOC_SPAK_OSR1_1	6.15e-09	0.855263	3.5e-19
OXSR1___O95747_434_527	HD2_cytoplasm	TRUE	DOC_SPAK_OSR1_1	2.37e-10	1	DOC_SPAK_OSR1_1	2.37e-10	0.875598	2.2e-23
OXSR1___O95747_434_527	Rand	TRUE	DOC_SPAK_OSR1_1	9.38e-07	1	DOC_SPAK_OSR1_1	9.38e-07	0.806391	2.67e-263
PABP-B_PABP__P11940_544_623	HD2	TRUE	LIG_PAM2_1, LIG_PAM2_2	2.14e-12	1	LIG_PAM2_1	2.14e-12	0.363201	7.91e-14
PABP-B_PABP__P11940_544_623	HD2_cytoplasm	TRUE	LIG_PAM2_1, LIG_PAM2_2	1.15e-10	1	LIG_PAM2_1	1.15e-10	0.598956	2.41e-08
PABP-B_PABP__P11940_544_623	Rand	TRUE	LIG_PAM2_1, LIG_PAM2_2	2.71e-06	1	LIG_PAM2_1	2.71e-06	0.675446	1.88e-28
PDCD6IP_Alix-V-domain__Q8WUM4_360_702	HD2	TRUE	LIG_LYPXL_S_1, LIG_LYPXL_L_2	7.35e-09	1	LIG_LYPXL_S_1	7.35e-09	0.894737	9.75e-15
PDCD6IP_Alix-V-domain__Q8WUM4_360_702	HD2_cytoplasm	TRUE	LIG_LYPXL_S_1, LIG_LYPXL_L_2	9.55e-05	1	LIG_LYPXL_S_1	9.55e-05	0.806114	5e-07
PDCD6IP_Alix-V-domain__Q8WUM4_360_702	Rand	FALSE	LIG_LYPXL_S_1, LIG_LYPXL_L_2	0.0403036	3	LIG_HOMEOBOX	0.0167148	0.842857	1.25e-13
PEX14_Pex14__O75381_16_84	HD	TRUE	LIG_Pex14_1, LIG_Pex14_2, LIG_Pex14_3	0.00187681	1	LIG_Pex14_1	0.00187681	0.697998	1.69e-13
PEX14_Pex14__O75381_16_84	HD2	FALSE	LIG_Pex14_1, LIG_Pex14_2, LIG_Pex14_3	0.304843	42	DEG_MDM2_SWIB_1	0.00242925	0.955313	1.08e-25
PEX14_Pex14__O75381_16_84	HD2_endomembrane	FALSE	LIG_Pex14_1, LIG_Pex14_2, LIG_Pex14_3	0.00981178	3	DEG_MDM2_SWIB_1	0.00143028	0.760691	6.12e-10
PEX14_Pex14__O75381_16_84	Rand	TRUE	LIG_Pex14_1, LIG_Pex14_2, LIG_Pex14_3	0.0303649	1	LIG_Pex14_1	0.0303649	0.582223	3.83e-07
PEX14_Pex14__O75381_16_84	p3_HD2	TRUE	LIG_Pex14_1, LIG_Pex14_2, LIG_Pex14_3	0.00036542	1	LIG_Pex14_1	0.00036542	0.883927	1.08e-06
PTK2_Focal-AT__Q05397_891_1050	HD2_nc	TRUE	LIG_FAT_LD_1	5.73e-09	1	LIG_FAT_LD_1	5.73e-09	0.838057	1e-09
SFN_14-3-3_sigma_P31947_1_236	Rand	FALSE	LIG_14-3-3_CanoR_1, LIG_14-3-3_CterR_2	1	125	DEG_COP1_1	0.0551665	1	1.13e-13
SIN3A_PAH__Q96ST3_295_383	HD2	TRUE	LIG_Sin3_1, LIG_Sin3_2, LIG_Sin3_3	1.18e-05	1	LIG_Sin3_1	1.18e-05	0.551994	3.02e-08
SIN3A_PAH__Q96ST3_295_383	HD2_nucleus	TRUE	LIG_Sin3_1, LIG_Sin3_2, LIG_Sin3_3	8.44e-07	1	LIG_Sin3_1	8.44e-07	0.921053	8.83e-11
SIN3A_PAH__Q96ST3_295_383	Rand	FALSE	LIG_Sin3_1, LIG_Sin3_2, LIG_Sin3_3	0.378331	4	LIG_RuBisCO_WRxxL_1	0.197927	0.974563	3.7e-10
SUMO1_SUMO__P63165_1_101	HD2	TRUE	LIG_SUMO_SIM_par_1, LIG_SUMO_SIM_anti_2	4.3e-06	1	LIG_SUMO_SIM_par_1	4.3e-06	0.973684	2.27e-11
SUMO1_SUMO__P63165_1_101	Rand	TRUE	LIG_SUMO_SIM_par_1, LIG_SUMO_SIM_anti_2	0.00364287	1	LIG_SUMO_SIM_par_1	0.00364287	0.929314	7.96e-14
TLN1_PTB__Q9Y490_309_401	HD	FALSE	LIG_PTB_Apo_2	0.814492	114	DOC_MAPK_FxFP_2	0.0146777	1	1.93e-15
TLN1_PTB__Q9Y490_309_401	HD2	FALSE	LIG_PTB_Apo_2	0.00758905	3	MOD_GSK3_1	0.00229511	1	9.92e-09
TLN1_PTB__Q9Y490_309_401	Rand	FALSE	LIG_PTB_Apo_2	1	127	LIG_EF_ALG2_ABM_1	0.577697	0.964912	1.27e-25
TNKS_TANK-peptide-bind__O95271_174_649	HD	TRUE	DOC_ANK_TNKS_1	2.77e-05	1	DOC_ANK_TNKS_1	2.77e-05	0.5843	1.87e-41
TNKS_TANK-peptide-bind__O95271_174_649	HD2	TRUE	DOC_ANK_TNKS_1	8.88e-07	1	DOC_ANK_TNKS_1	8.88e-07	0.72973	1.71e-40
TNKS_TANK-peptide-bind__O95271_174_649	HD2_endomembrane	TRUE	DOC_ANK_TNKS_1	3.3e-07	1	DOC_ANK_TNKS_1	3.3e-07	0.860902	1.58e-15
TNKS_TANK-peptide-bind__O95271_174_649	Rand	FALSE	DOC_ANK_TNKS_1	0.011331	11	LIG_TYR_ITSM	0.00123985	1	2.98e-23
TSG101_UEV__Q99816_1_145	HD	TRUE	LIG_PTAP_UEV_1	1.9e-07	1	LIG_PTAP_UEV_1	1.9e-07	0.842105	1.99e-29
TSG101_UEV__Q99816_1_145	HD2	TRUE	LIG_PTAP_UEV_1	6.93e-08	1	LIG_PTAP_UEV_1	6.93e-08	0.586704	2.65e-99
TSG101_UEV__Q99816_1_145	HD2_endomembrane	TRUE	LIG_PTAP_UEV_1	2.5e-08	1	LIG_PTAP_UEV_1	2.5e-08	0.736842	8.74e-29
TSG101_UEV__Q99816_1_145	Rand	FALSE	LIG_PTAP_UEV_1	0.452935	26	LIG_FZD_DVL_PDZ	0.0142802	0.887192	1.2e-14
USP7_MATH-TRAF__Q93009_53_206	HD2	TRUE	DOC_USP7_MATH_1	4.77e-05	1	DOC_USP7_MATH_1	4.77e-05	0.661863	9.79e-38
USP7_MATH-TRAF__Q93009_53_206	HD2_nc	TRUE	DOC_USP7_MATH_1	0.00010186	1	DOC_USP7_MATH_1	0.00010186	0.679441	4.88e-28
VASP_EVH1__P50552_1_114	HD	TRUE	LIG_EVH1_1	5.4e-09	1	LIG_EVH1_1	5.4e-09	0.720648	6e-23
VASP_EVH1__P50552_1_114	HD2	TRUE	LIG_EVH1_1	5.95e-09	1	LIG_EVH1_1	5.95e-09	0.796053	5.37e-14
VASP_EVH1__P50552_1_114	Rand	TRUE	LIG_EVH1_1	0.00591602	1	LIG_EVH1_1	0.00591602	0.830738	4.39e-14
WDR5_WD_1234567_P61964_21_334	HD2_nc	FALSE	LIG_WD40_WDR5_VDV_1, LIG_WD40_WDR5_WIN_1, LIG_WD40_WDR5_WIN_2	0.00071864	2	DEG_APCC_DBOX_1	0.00034074	0.8125	1.1e-08
WDR5_WD_1234567_P61964_21_334	HD2_nucleus	TRUE	LIG_WD40_WDR5_VDV_1, LIG_WD40_WDR5_WIN_1, LIG_WD40_WDR5_WIN_2	0.00045399	1	LIG_WD40_WDR5_WIN_1	0.00045399	0.940191	2.38e-10
YAP1_WW_1_P46937_169_207	HD	TRUE	LIG_WW_1	7.1e-06	1	LIG_WW_1	7.1e-06	0.487342	4.15e-150
YAP1_WW_1_P46937_169_207	HD2	TRUE	LIG_WW_1	5.46e-07	1	LIG_WW_1	5.46e-07	0.475263	6.12e-209
YAP1_WW_1_P46937_169_207	HD2_nc	TRUE	LIG_WW_1	1.6e-07	1	LIG_WW_1	1.6e-07	0.591707	2.11e-41
YAP1_WW_1_P46937_169_207	HD2_nucleus	TRUE	LIG_WW_1	1.4e-07	1	LIG_WW_1	1.4e-07	0.748284	1.07e-30
YAP1_WW_1_P46937_169_207	Rand	TRUE	LIG_WW_1	0.00013224	1	LIG_WW_1	0.00013224	0.540218	8.03e-102
YES1_SH3__P07947_90_152	HD	TRUE	LIG_SH3_1, LIG_SH3_2, LIG_SH3_3	8.04e-07	1	LIG_SH3_1	8.04e-07	0.641447	1.22e-72
YES1_SH3__P07947_90_152	HD2	FALSE	LIG_SH3_1, LIG_SH3_2, LIG_SH3_3	2.35e-06	2	LIG_PROFILIN_1	1.43e-06	0.986928	1.93e-44
YES1_SH3__P07947_90_152	HD2_nc	FALSE	LIG_SH3_1, LIG_SH3_2, LIG_SH3_3	1.44e-07	2	LIG_PROFILIN_1	1.78e-08	1	3.3e-12
YES1_SH3__P07947_90_152	Rand	TRUE	LIG_SH3_1, LIG_SH3_2, LIG_SH3_3	0.00019557	1	LIG_SH3_1	0.00019557	0.792815	1.68e-70
ZMYND11_coiled-coil-MYND__Q15326_480_602	HD	TRUE	LIG_MYND_1	1.84e-06	1	LIG_MYND_1	1.84e-06	0.964912	4.3e-11
ZMYND11_coiled-coil-MYND__Q15326_480_602	HD2	TRUE	LIG_MYND_1	4.65e-05	1	LIG_MYND_1	4.65e-05	0.742574	4.99e-55
ZMYND11_coiled-coil-MYND__Q15326_480_602	HD2_nc	TRUE	LIG_MYND_1	7e-07	1	LIG_MYND_1	7e-07	0.859649	2.46e-14
ZMYND11_coiled-coil-MYND__Q15326_480_602	HD2_nucleus	TRUE	LIG_MYND_1	5.69e-05	1	LIG_MYND_1	5.69e-05	0.77193	7.14e-44
