# Supplementary material for: CompariPSSM: a PSSM–PSSM comparison tool for motif-binding determinant analysis
Source: Bioinformatics. 2024 Oct 29;40(11):btae644. doi: 10.1093/bioinformatics/btae644 (PMC11639669; doi:10.1093/bioinformatics/btae644)
Supplement: btae644_Supplementary_Data [file btae644_supplementary_data.zip › Sup. Table 1 - Metazoa Alignment Species.xlsx]

## Sheet: Sheet1
Acyrthosiphon pisum
Adineta vaga
Aedes aegypti
Amphimedon queenslandica
Anopheles darlingi
Anopheles gambiae
Anoplophora glabripennis
Apis mellifera
Atta cephalotes
Belgica antarctica
Bombus impatiens
Bombus terrestris
Bombyx mori
Branchiostoma lanceolatum
Brugia malayi
Caenorhabditis elegans
Capitella teleta
Crassostrea gigas
Culex quinquefasciatus
Danaus plexippus
Daphnia pulex
Dendroctonus ponderosae
Dinothrombium tinctorium
Drosophila melanogaster
Folsomia candida
Heliconius melpomene
Helobdella robusta
Hofstenia miamia
Ixodes scapularis
Leptotrombidium deliense
Lingula unguis
Loa loa
Lottia gigantea
Lucilia cuprina
Mayetiola destructor
Megaselia scalaris
Melitaea cinxia
Mnemiopsis leidyi
Nasonia vitripennis
Nematostella vectensis
Octopus bimaculoides
Onchocerca volvulus
Orchesella cincta
Pediculus humanus subsp. corporis
Rhodnius prolixus
Sarcoptes scabiei
Schistosoma mansoni
Solenopsis invicta
Stegodyphus mimosarum
Strigamia maritima
Strongylocentrotus purpuratus
Strongyloides ratti
Teleopsis dalmanni
Tetranychus urticae
Thelohanellus kitauei
Tribolium castaneum
Trichinella spiralis
Trichoplax adhaerens
Zootermopsis nevadensis
Ciona intestinalis
Ornithorhynchus anatinus
Phascolarctos cinereus
Monodelphis domestica
Equus caballus
Myotis lucifugus
Sus scrofa
Bos taurus
Tursiops truncatus
Panthera pardus
Felis catus
Ursus americanus
Canis lupus familiaris
Otolemur garnettii
Prolemur simus
Carlito syrichta
Callithrix jacchus
Nomascus leucogenys
Pan troglodytes
Homo sapiens
Gorilla gorilla gorilla
Macaca mulatta
Marmota marmota marmota
Mus musculus
Cricetulus griseus
Cavia porcellus
Heterocephalus glaber
Dipodomys ordii
Oryctolagus cuniculus
Loxodonta africana
Anolis carolinensis
Sphenodon punctatus
Latimeria chalumnae
Chrysemys picta bellii
Dromaius novaehollandiae
Serinus canaria
Gallus gallus
Anas platyrhynchos platyrhynchos
Crocodylus porosus
Xenopus tropicalis
Esox lucius
Ictalurus punctatus
Electrophorus electricus
Danio rerio
Hippocampus comes
Oryzias latipes
Takifugu rubripes
Cottoperca gobio
Scophthalmus maximus
Monopterus albus
Clupea harengus
Lepisosteus oculatus
Eptatretus burgeri
Callorhinchus milii.
