# Supplementary material for: CompariPSSM: a PSSM–PSSM comparison tool for motif-binding determinant analysis
Source: Bioinformatics. 2024 Oct 29;40(11):btae644. doi: 10.1093/bioinformatics/btae644 (PMC11639669; doi:10.1093/bioinformatics/btae644)
Supplement: btae644_Supplementary_Data [file btae644_supplementary_data.zip › Sup. Table 3 - ProP-PD - ELM Instance Match.xlsx]

## Sheet: Sheet1
Bait	Expected ELM Class
ANKRA2_Ank__Q9H9E1_142_313	LIG_ANK_PxLPxL_1
AP2B1_adaptin__P63010_700_937	LIG_AP_GAE_1, TRG_AP2beta_CARGO_1
CALM1_EF-hand__P0DP23_2_149	LIG_CaM_IQ_9, LIG_CaM_NSCaTE_8
CEP55_EABR__Q53EZ4_160_217	LIG_EABR_CEP55_1
CLTC_Clathrin-propeller__Q00610_1_364	LIG_Clathr_ClatBox_1, LIG_Clathr_ClatBox_2
CRK_SH3_1_P46108_124_198	LIG_SH3_1, LIG_SH3_2, LIG_SH3_3
EIF4E_eIF4E__P06730_1_217	LIG_eIF4E_1, LIG_eIF4E_2
EPS15_EH__P42566_121_215	LIG_EH_1
KPNA4_Arm__O00629_68_487	TRG_NLS_MonoCore_2, TRG_NLS_MonoExtC_3, TRG_NLS_MonoExtN_4
KPNB1_Heat_1_Q14974_1_485	None
Keap1_KELCH__Q14145_321_609	DEG_Kelch_Keap1_1
MAP1LC3A_ATG8__Q9H492_2_121	LIG_LIR_Gen_1
MAP1LC3B_ATG8__Q9GZQ8_2_119	LIG_LIR_Gen_1
MDM2_p53-binding-domain__Q00987_17_125	DEG_MDM2_SWIB_1
NEDD4_WW_4_P46934_890_928	LIG_WW_1
OXSR1___O95747_434_527	DOC_SPAK_OSR1_1
PABP-B_PABP__P11940_544_623	LIG_PAM2_1,LIG_PAM2_2
PDCD6IP_Alix-V-domain__Q8WUM4_360_702	LIG_LYPXL_S_1, LIG_LYPXL_L_2
PEX14_Pex14__O75381_16_84	LIG_Pex14_1, LIG_Pex14_2, LIG_Pex14_3
TLN1_PTB__Q9Y490_309_401	LIG_PTB_Apo_2
TNKS_TANK-peptide-bind__O95271_174_649	DOC_ANK_TNKS_1
TSG101_UEV__Q99816_1_145	LIG_PTAP_UEV_1
USP7_MATH-TRAF__Q93009_53_206	DOC_USP7_MATH_1
VASP_EVH1__P50552_1_114	LIG_EVH1_1
YAP1_WW_1_P46937_169_207	LIG_WW_1
YES1_SH3__P07947_90_152	LIG_SH3_1,LIG_SH3_2,LIG_SH3_3
ZMYND11_coiled-coil-MYND__Q15326_480_602	LIG_MYND_1
KLC1_TPR__Q07866_203_497	LIG_KLC1_WD_1, TPR_KLC1
PTK2_Focal-AT__Q05397_891_1050	LIG_FAT_LD_1
SFN_14-3-3_sigma_P31947_1_236	LIG_14-3-3_CanoR_1, LIG_14-3-3_CterR_2
SIN3A_PAH__Q96ST3_295_383	LIG_Sin3_1, LIG_Sin3_2, LIG_Sin3_3
SPSB1_SPRY__Q96BD6_30_231	LIG_SPRY_1
SUMO1_SUMO__P63165_1_101	LIG_SUMO_SIM_par_1,LIG_SUMO_SIM_anti_2
WDR5_WD_1234567_P61964_21_334	LIG_WD40_WDR5_VDV_1, LIG_WD40_WDR5_WIN_1, LIG_WD40_WDR5_WIN_2
